# Supplementary material for: {2,2′-[Pyridine-3,4-diylbis(nitrilo­methyl­idyne)]diphenolato}zinc(II)
Source: Acta Crystallogr Sect E Struct Rep Online. 2009 Oct 3;65(Pt 11):m1296. doi: 10.1107/S1600536809038616 (PMC2971458; doi:10.1107/S1600536809038616)
Supplement: Supplementary file 2 [file e-65-m1296-Isup2.hkl]

# 
# h,k,l, Fc-squared, Fo-squared, sigma(Fo-squared) and status flag 
# 
data_I
_shelx_title ' test in P2(1)2(1)2(1)' 
_shelx_refln_list_code          4 
_shelx_F_calc_maximum      173.69 
_exptl_crystal_F_000       776.00 
_reflns_d_resolution_high  0.8407 
 
loop_ 
 _symmetry_equiv_pos_as_xyz 
 'x, y, z' 
 '-x+1/2, -y, z+1/2' 
 '-x, y+1/2, -z+1/2' 
 'x+1/2, -y+1/2, -z' 
 
_cell_length_a     5.3563 
_cell_length_b    16.6029 
_cell_length_c    17.3112 
_cell_angle_alpha  90.000 
_cell_angle_beta   90.000 
_cell_angle_gamma  90.000 
 
_shelx_F_squared_multiplier     1.000 
 
loop_ 
 _refln_index_h 
 _refln_index_k 
 _refln_index_l 
 _refln_F_squared_calc 
 _refln_F_squared_meas 
 _refln_F_squared_sigma 
 _refln_observed_status 
   2   0   0      639.74      570.22     29.64 o 
   4   0   0     2143.83     2037.51    100.44 o 
   6   0   0      291.35      257.81     25.35 o 
   1   1   0      215.37      178.02     10.96 o 
   4   1   0      618.70      632.66     26.14 o 
   5   1   0        0.34       -5.02      3.35 o 
   6   1   0      332.60      362.45     29.05 o 
   0   2   0    30168.48    32520.97   1506.27 o 
   1   2   0      392.09      367.27     11.04 o 
   2   2   0     2409.72     2610.81     87.95 o 
   3   2   0      673.95      667.61     18.22 o 
   4   2   0     1408.19     1336.07     34.54 o 
   5   2   0       18.80        6.41      5.56 o 
   6   2   0      189.22      179.76     20.43 o 
   1   3   0       96.95       97.32      6.14 o 
   2   3   0      191.49      119.61      4.91 o 
   3   3   0     1574.04     2211.43     54.02 o 
   4   3   0      340.98      300.73     10.78 o 
   5   3   0      963.34      946.28     30.92 o 
   6   3   0       15.77       10.74     10.28 o 
   0   4   0     8990.71     9757.50    451.79 o 
   1   4   0      311.24      359.96      9.83 o 
   2   4   0      174.77      142.59      5.50 o 
   3   4   0     1845.80     1868.38     46.23 o 
   4   4   0      730.14      722.57     20.35 o 
   5   4   0       12.28        8.70      5.37 o 
   6   4   0      153.10      143.45     19.03 o 
   1   5   0     1290.86     1106.95     27.37 o 
   2   5   0     2089.47     2049.93     49.91 o 
   3   5   0      202.39      166.48      7.02 o 
   4   5   0      187.72      197.95      8.58 o 
   5   5   0      229.91      236.42     15.47 o 
   6   5   0       26.92        8.18      8.26 o 
   0   6   0     1145.86     2094.59     71.51 o 
   1   6   0      306.78      199.01      6.78 o 
   2   6   0      348.95      513.39     14.39 o 
   3   6   0      223.83      145.88      6.69 o 
   4   6   0      458.86      469.10     14.79 o 
   5   6   0        0.02       -7.32      5.84 o 
   6   6   0       63.19       80.60     11.91 o 
   1   7   0     3133.35     3065.08     73.44 o 
   2   7   0      426.72      492.01     12.49 o 
   3   7   0       39.13       37.88      3.91 o 
   4   7   0        5.19        3.40      4.35 o 
   5   7   0      772.95      736.66     32.56 o 
   0   8   0     1668.35     2253.15     84.67 o 
   1   8   0     2243.25     2429.14     58.97 o 
   2   8   0      190.98      176.09      7.37 o 
   3   8   0     1943.59     1802.76     45.43 o 
   4   8   0        2.88        4.38      4.57 o 
   5   8   0        1.31        9.35      9.35 o 
   1   9   0     5075.35     5059.25    120.75 o 
   2   9   0       75.73       70.48      5.05 o 
   3   9   0        2.78        8.09      3.55 o 
   4   9   0       74.25       64.15      9.24 o 
   5   9   0      921.14      907.04     39.19 o 
   0  10   0      784.71     1022.84     37.86 o 
   1  10   0     1944.63     1847.91     46.00 o 
   2  10   0      200.37      209.08      8.96 o 
   3  10   0     1387.00     1332.83     35.12 o 
   4  10   0       21.09       21.63      7.80 o 
   5  10   0        1.42        3.54      7.70 o 
   1  11   0     3126.38     3214.92     90.34 o 
   2  11   0     2285.29     2316.87     66.90 o 
   3  11   0      571.54      547.02     17.23 o 
   4  11   0      213.35      196.48     15.28 o 
   5  11   0      701.32      637.75     31.18 o 
   0  12   0     1305.05     1317.77     48.51 o 
   1  12   0      254.78      229.35     10.96 o 
   2  12   0      270.72      269.73     13.09 o 
   3  12   0     1176.92     1029.48     33.65 o 
   4  12   0      137.47      139.07     32.76 o 
   5  12   0       10.92        6.85      8.56 o 
   1  13   0      705.20      695.28     23.72 o 
   2  13   0      223.71      236.20     12.70 o 
   3  13   0       25.34       16.79     10.15 o 
   4  13   0       70.46       53.57     10.14 o 
   0  14   0      173.44      203.67     19.13 o 
   1  14   0      286.08      257.58     12.58 o 
   2  14   0      373.57      359.89     15.98 o 
   3  14   0       38.55       24.37      9.14 o 
   4  14   0       46.03       32.45      9.68 o 
   1  15   0      113.25      114.46      9.56 o 
   2  15   0      522.91      550.52     21.40 o 
   3  15   0      154.59      141.21     22.12 o 
   4  15   0        1.44       -7.00      8.11 o 
   0  16   0      886.65      842.90     50.33 o 
   1  16   0        8.25        5.63      5.27 o 
   2  16   0       71.55       92.37     12.07 o 
   3  16   0       26.29       12.47      9.02 o 
   1  17   0      237.61      254.15     17.25 o 
   2  17   0      328.51      380.88     22.23 o 
   3  17   0      128.30      133.92     22.68 o 
   0  18   0     1131.67     1193.54     68.52 o 
   1  18   0       35.71       33.22      9.40 o 
   2  18   0      145.34      159.82     18.40 o 
   1  19   0        0.85       21.30      9.46 o 
   1   0   1     5141.86     5899.30    273.69 o 
   2   0   1     4274.98     4318.54    117.79 o 
   3   0   1     6892.56     7150.48    271.18 o 
   4   0   1       98.56      103.04      8.54 o 
   5   0   1       23.32       29.32      5.98 o 
   6   0   1       70.68       68.23     15.94 o 
  -6   1   1       13.93       20.60     13.44 o 
  -5   1   1     1182.44     1197.53     50.09 o 
  -4   1   1      235.04      232.22     15.15 o 
  -3   1   1      381.11      350.63     34.37 o 
  -2   1   1      220.32      271.09     20.03 o 
   0   1   1     6233.38     6402.52    569.98 o 
   1   1   1     2356.38     2535.05     68.89 o 
   2   1   1      250.44      296.34     18.37 o 
   3   1   1      404.29      371.26     22.70 o 
   4   1   1      244.81      214.83      8.92 o 
   5   1   1     1122.68     1197.73     29.01 o 
   6   1   1       20.83       14.21      8.26 o 
  -6   2   1        0.94      -13.42      8.95 o 
  -5   2   1       74.01       81.32      7.65 o 
  -4   2   1      383.02      365.45     12.32 o 
  -3   2   1     7863.35     8437.99    199.99 o 
  -2   2   1      439.23      459.78     13.49 o 
  -1   2   1     1038.13      983.49     31.53 o 
   0   2   1        4.90        6.23      1.11 o 
   1   2   1      890.04      867.46     26.07 o 
   2   2   1      483.14      500.85     15.00 o 
   3   2   1     7898.34     8547.62    229.76 o 
   4   2   1      419.95      396.63     12.63 o 
   5   2   1       78.60       83.25      6.77 o 
   6   2   1        0.43      -10.02      6.68 o 
  -6   3   1       17.75        0.65     10.51 o 
  -5   3   1      253.11      269.29     16.12 o 
  -4   3   1      509.90      552.04     16.68 o 
  -3   3   1      885.68      967.33     25.61 o 
  -2   3   1     2014.90     1931.15     53.26 o 
  -1   3   1     3871.56     4450.32    113.24 o 
   0   3   1     3991.04     5358.02    175.78 o 
   1   3   1     3413.42     3885.79    112.70 o 
   2   3   1     2190.75     2099.83     55.67 o 
   3   3   1      912.17     1021.81     29.74 o 
   4   3   1      550.26      588.98     15.19 o 
   5   3   1      252.93      264.76     11.10 o 
   6   3   1       26.24       11.05      8.49 o 
  -6   4   1       42.67        2.60     10.31 o 
  -5   4   1      150.20      128.45     11.96 o 
  -4   4   1      384.47      376.43     12.50 o 
  -3   4   1     2614.16     2770.27     67.46 o 
  -2   4   1      209.20      185.46      8.67 o 
  -1   4   1      675.95      674.21     15.94 o 
   0   4   1     7195.40     7306.14    486.40 o 
   1   4   1      608.49      568.92     15.92 o 
   2   4   1      149.84      137.62      6.86 o 
   3   4   1     2665.02     2808.92     67.76 o 
   4   4   1      396.23      398.63     12.82 o 
   5   4   1      168.73      164.34     15.42 o 
   6   4   1       53.98       37.64      9.45 o 
  -6   5   1        1.64        4.29     10.93 o 
  -5   5   1      174.05      191.17     16.25 o 
  -4   5   1      452.29      413.41     13.51 o 
  -3   5   1      184.93      204.26      8.12 o 
  -2   5   1      795.89      757.58     18.73 o 
   0   5   1      575.03      513.57     15.33 o 
   1   5   1      208.09      182.42     10.75 o 
   2   5   1      707.02      667.23     18.77 o 
   3   5   1      130.02      135.70      6.74 o 
   4   5   1      451.28      445.05     13.97 o 
   5   5   1      169.53      179.11     10.82 o 
   6   5   1        0.23       -6.07      7.25 o 
  -6   6   1       36.39       50.24     14.35 o 
  -5   6   1       25.69       32.11      8.35 o 
  -4   6   1      349.44      306.06     13.80 o 
  -3   6   1      689.33      653.37     18.80 o 
  -2   6   1      844.00      877.10     22.09 o 
  -1   6   1     1505.99     1680.01     47.76 o 
   0   6   1     2864.87     2958.99     81.29 o 
   1   6   1     1614.43     1711.90     37.18 o 
   2   6   1      785.34      824.81     19.75 o 
   3   6   1      744.39      722.80     19.28 o 
   4   6   1      400.22      386.37     12.44 o 
   5   6   1       37.50       37.13      6.33 o 
   6   6   1       37.96       41.43     16.58 o 
  -5   7   1       38.82       47.78      9.43 o 
  -4   7   1      339.60      335.99     17.25 o 
  -3   7   1       81.55       88.94      5.58 o 
  -2   7   1     2832.83     2608.78     64.08 o 
  -1   7   1      143.00      121.53      7.26 o 
   0   7   1     3052.40     3952.30    108.29 o 
   1   7   1      107.35       83.00      3.86 o 
   2   7   1     2852.18     2670.32     57.54 o 
   3   7   1       57.89       52.75      4.65 o 
   4   7   1      289.30      291.00     17.90 o 
   5   7   1       38.24       37.98      9.05 o 
  -5   8   1      159.87      148.35     13.52 o 
  -4   8   1      671.18      669.91     28.94 o 
  -3   8   1      151.97      162.40     10.37 o 
  -2   8   1      453.24      476.80     13.72 o 
  -1   8   1     1337.19     1463.53     44.41 o 
   0   8   1     9969.58    10685.17    289.47 o 
   1   8   1     1490.27     1618.34     38.66 o 
   2   8   1      418.24      442.97     12.09 o 
   3   8   1      169.72      178.81      7.92 o 
   4   8   1      670.94      650.48     32.36 o 
   5   8   1      154.30      127.16     12.98 o 
  -5   9   1       37.39       12.61      8.38 o 
  -4   9   1      131.75      117.25     11.15 o 
  -3   9   1      514.44      502.13     15.07 o 
  -2   9   1     4325.49     4139.49    100.01 o 
  -1   9   1      914.05     1009.09     26.69 o 
   0   9   1     2017.28     2732.99     76.31 o 
   1   9   1      966.37     1062.88     26.90 o 
   2   9   1     4318.79     4188.73    100.23 o 
   3   9   1      476.73      455.55     15.06 o 
   4   9   1      110.32       91.53      8.01 o 
   5   9   1       36.38       23.18      8.72 o 
  -5  10   1      142.24      142.51     17.21 o 
  -4  10   1      659.85      584.59     27.80 o 
  -3  10   1      434.10      440.79     19.50 o 
  -2  10   1     1196.14     1194.82     36.75 o 
  -1  10   1      326.25      356.56     11.95 o 
   0  10   1     2507.72     2394.34     69.27 o 
   1  10   1      394.63      426.09     12.37 o 
   2  10   1     1214.37     1229.41     32.01 o 
   3  10   1      407.52      391.30     15.37 o 
   4  10   1      654.23      606.79     22.21 o 
   5  10   1      142.60      122.34     13.58 o 
  -5  11   1       84.04       86.64     12.39 o 
  -4  11   1       92.93       94.14     11.21 o 
  -3  11   1      410.59      397.49     24.19 o 
  -2  11   1     4856.88     4815.07    135.55 o 
  -1  11   1      319.68      284.65     12.19 o 
   0  11   1      397.56      402.31     12.62 o 
   1  11   1      319.83      289.06     10.27 o 
   2  11   1     4940.03     4951.35    135.77 o 
   3  11   1      434.20      417.86     14.38 o 
   4  11   1       90.37       94.55     11.58 o 
   5  11   1       79.10       66.90     12.16 o 
  -5  12   1       82.38       95.03     15.84 o 
  -4  12   1      379.79      359.29     21.46 o 
  -3  12   1      462.84      421.28     22.13 o 
  -2  12   1     1032.02     1069.71     34.22 o 
  -1  12   1      144.55      143.76      8.48 o 
   0  12   1     1238.70     1222.57     32.09 o 
   1  12   1      132.70      123.02      8.16 o 
   2  12   1     1055.99     1093.19     34.29 o 
   3  12   1      428.94      433.69     15.11 o 
   4  12   1      372.62      397.13     21.90 o 
   5  12   1       80.95       87.51     18.69 o 
  -4  13   1      174.57      163.59     16.80 o 
  -3  13   1       96.76      107.71     11.88 o 
  -2  13   1     2410.58     2496.72     70.42 o 
  -1  13   1      368.41      380.16     15.06 o 
   0  13   1       22.64       25.54      4.06 o 
   1  13   1      357.66      339.82     14.74 o 
   2  13   1     2287.96     2332.79     70.16 o 
   3  13   1      115.09      118.38      9.20 o 
   4  13   1      168.23      147.89     14.44 o 
  -4  14   1       29.74       46.84     10.55 o 
  -3  14   1      478.59      436.92     28.60 o 
  -2  14   1       42.30       33.83      6.45 o 
  -1  14   1      225.01      219.61     11.64 o 
   0  14   1      419.70      427.82     16.88 o 
   1  14   1      229.47      216.16     11.64 o 
   2  14   1       63.54       62.74      7.51 o 
   3  14   1      495.53      482.59     31.02 o 
   4  14   1       16.37       21.77      8.73 o 
  -4  15   1      180.98      180.02     16.66 o 
  -3  15   1      100.34      111.58     12.81 o 
  -2  15   1      305.92      276.06     17.95 o 
  -1  15   1      226.32      233.66     12.38 o 
   0  15   1       95.51      102.64     10.46 o 
   1  15   1      215.69      226.88     12.31 o 
   2  15   1      288.94      288.81     14.46 o 
   3  15   1       80.01       83.72     11.46 o 
   4  15   1      157.28      169.17     16.14 o 
  -3  16   1      326.32      312.09     21.12 o 
  -2  16   1      148.40      141.51     13.53 o 
  -1  16   1       78.12       68.36      7.78 o 
   0  16   1        1.73        6.61     14.14 o 
   1  16   1       88.86       90.94     13.23 o 
   2  16   1      149.01      150.58     10.92 o 
   3  16   1      352.03      379.60     21.92 o 
  -3  17   1       25.78       20.21      9.39 o 
  -2  17   1       37.50       33.51     16.61 o 
  -1  17   1      179.00      184.19     14.83 o 
   0  17   1      187.23      195.43     20.07 o 
   1  17   1      189.37      205.51     15.60 o 
   2  17   1       34.98       44.00      7.95 o 
   3  17   1       34.60       28.47      9.90 o 
  -2  18   1       83.61       88.04     12.66 o 
  -1  18   1      131.31      128.38     13.72 o 
   0  18   1        0.16       45.01     11.57 o 
   1  18   1      150.86      177.77     15.06 o 
   2  18   1       84.23       85.12     12.20 o 
  -1  19   1      275.49      266.95     28.37 o 
   0  19   1       25.65       20.78      9.47 o 
   1  19   1      274.82      289.93     19.80 o 
   1   0   2     1031.85     1211.04     58.01 o 
   2   0   2       34.36       32.97      2.79 o 
   3   0   2      460.25      511.46     16.73 o 
   4   0   2      354.20      326.59     14.63 o 
   5   0   2      922.15      876.04     29.18 o 
   6   0   2       52.22       64.99     17.42 o 
  -6   1   2      129.48      117.84     20.11 o 
  -5   1   2       52.73       61.57      8.33 o 
  -4   1   2      836.19      877.81     32.94 o 
  -3   1   2     2500.74     2496.81     67.66 o 
  -2   1   2     2007.27     1740.65     49.34 o 
  -1   1   2    13568.34    16805.63    553.72 o 
   0   1   2      587.88      657.14     22.55 o 
   1   1   2    13958.47    16669.69    390.42 o 
   2   1   2     2045.97     1798.17     46.61 o 
   3   1   2     2323.18     2351.94     58.58 o 
   4   1   2      798.35      827.47     20.58 o 
   5   1   2       60.51       65.31      7.55 o 
   6   1   2      117.55      140.55     10.90 o 
  -5   2   2      377.81      358.25     27.23 o 
  -4   2   2     1208.56     1166.15     34.67 o 
  -3   2   2     1461.79     1479.76     42.31 o 
  -2   2   2     1253.98     1489.74     58.00 o 
  -1   2   2     5071.29     5398.82    154.12 o 
   0   2   2    19773.18    21965.42    718.61 o 
   1   2   2     5468.52     5924.04    133.98 o 
   2   2   2     1394.62     1594.51     37.81 o 
   3   2   2     1452.61     1469.41     36.87 o 
   4   2   2     1171.19     1143.09     30.29 o 
   5   2   2      358.74      368.19     15.52 o 
   6   2   2      308.75      314.43     15.59 o 
  -6   3   2       51.39       38.62     13.44 o 
  -5   3   2      139.15      148.87     11.83 o 
  -4   3   2      323.79      277.44     10.25 o 
  -3   3   2     1177.05     1255.07     30.50 o 
  -2   3   2     6118.37     7100.29    177.99 o 
  -1   3   2     2720.70     3301.18     83.95 o 
   0   3   2     4042.29     4715.36    111.09 o 
   1   3   2     2339.34     2732.38    101.79 o 
   2   3   2     6060.44     7025.10    191.05 o 
   3   3   2     1106.57     1154.10     30.55 o 
   4   3   2      327.15      309.90     12.53 o 
   5   3   2      108.62      110.73      7.67 o 
   6   3   2       53.50       67.27      8.57 o 
  -6   4   2       99.04       72.68     15.97 o 
  -5   4   2      200.05      181.67     14.17 o 
  -4   4   2      417.59      387.33     15.03 o 
  -3   4   2       94.80      106.78      7.37 o 
  -2   4   2     3365.21     3821.16     91.88 o 
  -1   4   2     1115.20     1393.83     41.83 o 
   0   4   2     1068.34      961.67     27.26 o 
   1   4   2     1356.34     1590.28     50.40 o 
   2   4   2     3509.15     3931.76     92.25 o 
   3   4   2       71.24       65.37      4.39 o 
   4   4   2      399.73      423.82     24.51 o 
   5   4   2      240.85      241.19     10.33 o 
   6   4   2      124.78      126.19     14.02 o 
  -6   5   2       62.69       58.14     15.10 o 
  -5   5   2      313.83      324.04     17.55 o 
  -4   5   2      172.31      168.44     12.00 o 
  -3   5   2        8.94        2.56      2.32 o 
  -2   5   2      888.71      770.81     20.10 o 
  -1   5   2     1830.82     1854.04     51.66 o 
   0   5   2     1533.67     1509.50     38.06 o 
   1   5   2     1906.97     1852.42     44.90 o 
   2   5   2      895.61      795.24     20.47 o 
   3   5   2        5.87       -2.80      2.87 o 
   4   5   2      173.34      173.51      8.19 o 
   5   5   2      281.91      268.94     13.70 o 
   6   5   2       48.55       49.54     10.12 o 
  -6   6   2      163.83      184.97     21.86 o 
  -5   6   2      136.36      131.85     12.41 o 
  -4   6   2      449.69      413.53     20.74 o 
  -3   6   2     1211.43     1146.58     31.53 o 
  -2   6   2     1218.07     1337.97     35.39 o 
  -1   6   2      559.68      443.10     13.96 o 
   0   6   2      183.26      273.52      8.12 o 
   1   6   2      571.97      425.00     10.90 o 
   2   6   2     1350.89     1511.99     32.24 o 
   3   6   2     1335.57     1355.41     32.48 o 
   4   6   2      440.21      450.02     14.43 o 
   5   6   2      160.07      153.33     10.14 o 
   6   6   2      165.28      152.60     14.80 o 
  -5   7   2      328.99      265.06     17.37 o 
  -4   7   2       60.74       54.97      8.08 o 
  -3   7   2      194.13      201.78      7.73 o 
  -2   7   2      996.69      969.43     25.75 o 
  -1   7   2     1326.20     1219.13     32.08 o 
   0   7   2     3018.18     3529.69     84.32 o 
   1   7   2     1157.07     1016.45     24.73 o 
   2   7   2     1020.56     1031.32     23.45 o 
   3   7   2      170.93      178.81      8.20 o 
   4   7   2       47.95       38.44      4.85 o 
   5   7   2      309.78      276.20     14.06 o 
  -5   8   2       35.08       25.84      8.60 o 
  -4   8   2      248.92      249.32     15.49 o 
  -3   8   2      880.52      818.95     22.90 o 
  -2   8   2     1964.70     1706.74     42.48 o 
  -1   8   2     1603.51     1804.78     48.26 o 
   0   8   2     1324.06     1720.03     42.43 o 
   1   8   2     1458.07     1616.77     37.41 o 
   2   8   2     1919.16     1708.06     38.32 o 
   3   8   2      931.02      875.49     23.60 o 
   4   8   2      225.67      239.40     10.25 o 
   5   8   2       36.12       24.39      6.41 o 
  -5   9   2      383.81      397.73     21.98 o 
  -4   9   2       41.95       42.62      8.18 o 
  -3   9   2      139.39      145.34     18.71 o 
  -2   9   2      355.14      397.86     14.21 o 
  -1   9   2     3643.41     3696.82    101.42 o 
   0   9   2     4935.72     5411.05    128.82 o 
   1   9   2     3625.64     3629.47     88.13 o 
   2   9   2      328.93      371.07     10.95 o 
   3   9   2      171.36      180.93      9.21 o 
   4   9   2       58.78       59.21      7.13 o 
   5   9   2      387.41      363.57     21.35 o 
  -5  10   2       47.24       24.59      9.50 o 
  -4  10   2      235.17      195.35     15.30 o 
  -3  10   2     2208.91     2126.05     78.50 o 
  -2  10   2     1328.95     1256.33     38.26 o 
  -1  10   2     2092.69     2136.38     59.66 o 
   0  10   2        3.04        5.56      2.51 o 
   1  10   2     2024.77     2045.10     51.68 o 
   2  10   2     1358.34     1286.54     33.45 o 
   3  10   2     2238.69     2185.28     54.82 o 
   4  10   2      246.10      225.17     10.39 o 
   5  10   2       50.35       49.60     10.30 o 
  -5  11   2      248.90      250.05     18.31 o 
  -4  11   2       97.85       94.06     11.53 o 
  -3  11   2      137.91      150.63     25.22 o 
  -2  11   2     1067.18     1070.29     34.30 o 
  -1  11   2     1507.64     1571.74     45.70 o 
   0  11   2     1515.17     1704.92     49.48 o 
   1  11   2     1506.99     1535.41     39.51 o 
   2  11   2     1130.28     1140.10     30.11 o 
   3  11   2      177.21      198.09     11.26 o 
   4  11   2      109.36      121.60     13.55 o 
   5  11   2      233.20      243.66     19.28 o 
  -5  12   2      171.46      167.11     16.00 o 
  -4  12   2       81.08       92.89     12.12 o 
  -3  12   2      208.82      205.93     15.01 o 
  -2  12   2     1316.40     1218.82     37.05 o 
  -1  12   2     1006.11     1000.91     31.33 o 
   0  12   2      253.16      261.07     11.41 o 
   1  12   2      974.00      993.20     27.05 o 
   2  12   2     1153.51     1151.65     36.97 o 
   3  12   2      221.22      210.22     10.50 o 
   4  12   2       85.32      103.82      9.58 o 
   5  12   2      166.71      128.19     14.70 o 
  -4  13   2       92.06       98.42     12.50 o 
  -3  13   2      205.30      210.73     15.38 o 
  -2  13   2      604.23      603.12     26.59 o 
  -1  13   2      552.41      592.38     21.13 o 
   0  13   2      694.71      687.47     28.53 o 
   1  13   2      554.66      597.71     21.16 o 
   2  13   2      589.51      586.39     21.63 o 
   3  13   2      159.25      168.32      9.52 o 
   4  13   2      102.64       92.67     12.20 o 
  -4  14   2       44.83       53.55     10.82 o 
  -3  14   2      548.19      521.72     27.69 o 
  -2  14   2      179.98      197.16     14.45 o 
  -1  14   2      581.14      590.87     21.87 o 
   0  14   2      185.94      175.48     13.66 o 
   1  14   2      637.64      632.93     22.15 o 
   2  14   2      155.21      172.12     10.81 o 
   3  14   2      582.99      604.64     25.47 o 
   4  14   2       44.54       35.44      9.95 o 
  -4  15   2       17.69       12.06      9.30 o 
  -3  15   2      195.67      151.84     15.33 o 
  -2  15   2      376.17      381.02     21.07 o 
  -1  15   2      301.17      328.23     15.20 o 
   0  15   2       52.60       66.49     14.54 o 
   1  15   2      337.99      362.94     19.19 o 
   2  15   2      349.86      369.82     16.63 o 
   3  15   2      250.77      242.42     16.54 o 
   4  15   2        9.15        9.62      8.72 o 
  -3  16   2       23.25       20.85     23.17 o 
  -2  16   2       80.10       67.34     10.85 o 
  -1  16   2       34.99       39.37      6.86 o 
   0  16   2       59.33       87.30     19.80 o 
   1  16   2       38.42       39.24      8.61 o 
   2  16   2       84.72       98.54      9.23 o 
   3  16   2       26.00        8.04      9.92 o 
  -3  17   2      100.49      133.20     21.25 o 
  -2  17   2      200.51      221.71     17.29 o 
  -1  17   2       83.53       93.28     12.52 o 
   0  17   2        0.22        3.16      7.23 o 
   1  17   2       89.97       84.83     11.33 o 
   2  17   2      204.19      237.76     13.89 o 
   3  17   2      123.54      106.87     13.66 o 
  -2  18   2      115.24      119.17     13.88 o 
  -1  18   2       98.75      102.68     18.35 o 
   0  18   2      761.91      770.24     34.50 o 
   1  18   2       76.61       79.65     11.70 o 
   2  18   2      106.15      132.58     14.05 o 
  -1  19   2      108.16      109.38     20.46 o 
   0  19   2        0.38       10.35      8.50 o 
   1  19   2      112.19      146.50     36.98 o 
   1   0   3      233.98      313.17      9.03 o 
   2   0   3     5901.56     5346.65    145.37 o 
   3   0   3      523.31      579.71     18.44 o 
   4   0   3     1045.77     1148.29     34.78 o 
   5   0   3       92.07       97.93      9.83 o 
   6   0   3       95.66      114.44     13.32 o 
  -6   1   3      261.58      307.28     19.74 o 
  -5   1   3      397.46      343.06     28.96 o 
  -4   1   3     2443.79     2577.98     89.56 o 
  -3   1   3      400.09      403.54     17.33 o 
  -2   1   3      950.52     1033.66     44.41 o 
  -1   1   3    19427.96    23555.54    784.04 o 
   0   1   3     7978.37     7697.23    289.70 o 
   1   1   3    19411.52    23740.42    625.31 o 
   2   1   3      929.08      973.92     22.05 o 
   3   1   3      404.82      421.94     11.18 o 
   4   1   3     2381.29     2562.97     63.38 o 
   5   1   3      438.41      462.42     17.62 o 
   6   1   3      272.33      286.08     23.66 o 
  -5   2   3       94.59       90.55     13.83 o 
  -4   2   3      805.31      786.09     24.25 o 
  -3   2   3      720.14      695.05     28.07 o 
  -2   2   3     1651.65     1754.35     49.90 o 
  -1   2   3    15206.63    17546.99    836.36 o 
   0   2   3     2289.23     2901.21     68.54 o 
   1   2   3    14735.84    17581.47    410.45 o 
   2   2   3     1602.92     1667.96     42.86 o 
   3   2   3      781.90      767.04     20.04 o 
   4   2   3      751.07      726.05     21.13 o 
   5   2   3       78.23       62.23      7.46 o 
   6   2   3       88.43       89.20      9.55 o 
  -6   3   3       55.09       72.03     15.26 o 
  -5   3   3      220.46      204.16     20.17 o 
  -4   3   3     1062.34     1083.44     58.92 o 
  -3   3   3      559.99      515.83     20.89 o 
  -2   3   3     1612.11     1809.59     99.99 o 
  -1   3   3     6015.88     7281.86    302.42 o 
   0   3   3     2748.48     2819.71     73.36 o 
   1   3   3     5661.22     6573.60    170.77 o 
   2   3   3     1718.71     1958.65     52.43 o 
   3   3   3      605.59      581.51     15.59 o 
   4   3   3     1051.19     1070.07     33.16 o 
   5   3   3      234.71      215.43     11.79 o 
   6   3   3       62.69       83.99      9.27 o 
  -6   4   3        8.67       14.19     11.29 o 
  -5   4   3      107.22       99.83     10.28 o 
  -4   4   3      180.39      169.77     11.95 o 
  -3   4   3      339.43      341.55     11.32 o 
  -2   4   3     2882.21     3284.69     75.63 o 
  -1   4   3     5422.84     6470.79    166.24 o 
   0   4   3     2891.34     3392.96     80.57 o 
   1   4   3     5079.10     5880.01    144.36 o 
   2   4   3     2448.41     2854.74     85.40 o 
   3   4   3      289.44      286.96      9.86 o 
   4   4   3      183.40      185.14      9.69 o 
   5   4   3       96.06      104.90      7.30 o 
   6   4   3        7.82       11.37      6.51 o 
  -6   5   3       82.87      109.84     17.63 o 
  -5   5   3      133.63      137.73     12.02 o 
  -4   5   3      391.83      370.54     18.55 o 
  -3   5   3      439.92      354.19     10.50 o 
  -2   5   3      991.43     1144.64     29.88 o 
   0   5   3     4705.05     4675.64    127.33 o 
   1   5   3       75.89      104.91      5.45 o 
   2   5   3     1097.38     1279.04     30.64 o 
   3   5   3      380.15      316.73     12.85 o 
   4   5   3      396.50      383.63     14.86 o 
   5   5   3      130.28      133.44      8.17 o 
   6   5   3       60.68       50.83      8.34 o 
  -5   6   3      178.93      207.08     14.76 o 
  -4   6   3      176.04      162.06     13.01 o 
  -3   6   3      523.07      490.43     17.37 o 
  -2   6   3      368.45      356.43     11.25 o 
  -1   6   3     1702.57     1491.78     43.58 o 
   0   6   3     3110.04     3611.86    108.06 o 
   1   6   3     1800.73     1603.61     43.96 o 
   2   6   3      361.26      354.34     10.92 o 
   3   6   3      563.72      545.47     17.91 o 
   4   6   3      174.57      165.72      8.22 o 
   5   6   3      177.74      193.42     12.77 o 
  -5   7   3       39.31       36.52      8.81 o 
  -4   7   3      169.08      152.80     11.91 o 
  -3   7   3     1496.81     1411.49     51.53 o 
  -2   7   3      787.05      767.33     20.89 o 
  -1   7   3      847.21      713.10     22.61 o 
   0   7   3     3238.58     4235.38    100.96 o 
   1   7   3      904.53      782.67     20.01 o 
   2   7   3      835.19      833.53     21.52 o 
   3   7   3     1431.77     1371.22     41.13 o 
   4   7   3      143.61      139.08      7.79 o 
   5   7   3       32.26       28.54      6.54 o 
  -5   8   3      519.00      513.58     31.09 o 
  -4   8   3      185.20      186.90     13.96 o 
  -3   8   3      962.60     1077.77     42.23 o 
  -2   8   3      367.88      352.05     12.76 o 
  -1   8   3     1280.22     1162.75     33.93 o 
   0   8   3     2187.09     2514.19     61.03 o 
   1   8   3     1256.39     1149.66     26.51 o 
   2   8   3      361.21      344.57     10.17 o 
   3   8   3     1028.28     1103.22     29.43 o 
   4   8   3      201.99      205.27      9.53 o 
   5   8   3      552.71      573.47     21.63 o 
  -5   9   3        9.16        1.30      7.55 o 
  -4   9   3       95.54      117.19     11.46 o 
  -3   9   3     2739.18     2708.21     93.27 o 
  -2   9   3      441.17      409.62     15.01 o 
  -1   9   3     1924.46     2008.13     58.56 o 
   0   9   3     1359.11     1601.48     40.05 o 
   1   9   3     2032.17     2095.05     45.78 o 
   2   9   3      425.18      428.76     11.97 o 
   3   9   3     2572.72     2578.29     78.52 o 
   4   9   3       74.65       76.38      6.61 o 
   5   9   3        9.22        4.44      6.09 o 
  -5  10   3      446.99      438.84     37.76 o 
  -4  10   3      433.52      393.96     21.39 o 
  -3  10   3     1327.60     1330.94     51.79 o 
  -2  10   3      337.05      329.03     13.35 o 
  -1  10   3     3008.94     3027.38     86.89 o 
   0  10   3      144.11      127.38      6.15 o 
   1  10   3     3180.85     3157.59     75.62 o 
   2  10   3      336.70      344.05     10.55 o 
   3  10   3     1365.91     1358.11     36.04 o 
   4  10   3      425.24      397.18     14.57 o 
   5  10   3      450.97      425.24     23.68 o 
  -5  11   3       19.68       17.83     10.12 o 
  -4  11   3       13.26       -0.41      6.64 o 
  -3  11   3     1158.61     1121.41     45.12 o 
  -2  11   3      823.56      817.61     25.91 o 
  -1  11   3     1106.68     1097.36     32.79 o 
   0  11   3      190.09      144.67      7.00 o 
   1  11   3     1064.97     1038.94     28.28 o 
   2  11   3      781.18      769.04     22.61 o 
   3  11   3     1145.45     1139.49     38.93 o 
   4  11   3       23.67       13.93      5.40 o 
   5  11   3       17.98       26.84      9.42 o 
  -4  12   3      117.06      105.48     18.27 o 
  -3  12   3        7.81        6.12      6.69 o 
  -2  12   3      637.11      630.30     29.48 o 
  -1  12   3     1311.34     1302.25     38.57 o 
   0  12   3      349.72      336.00     11.63 o 
   1  12   3     1238.71     1231.43     33.23 o 
   2  12   3      682.46      705.94     20.75 o 
   3  12   3        2.77       -1.28      4.34 o 
   4  12   3      114.46      104.79      9.74 o 
  -4  13   3       98.36      100.98     25.70 o 
  -3  13   3      227.61      223.31     17.03 o 
  -2  13   3      276.04      248.16     15.72 o 
  -1  13   3       26.38       21.91      5.28 o 
   0  13   3      570.57      583.18     20.63 o 
   1  13   3       32.35       19.53      8.49 o 
   2  13   3      238.54      216.31     12.04 o 
   3  13   3      324.43      304.01     12.39 o 
   4  13   3       96.08       80.89     14.06 o 
  -4  14   3      236.34      225.11     18.13 o 
  -3  14   3        2.98        1.29      7.61 o 
  -2  14   3      602.87      588.07     27.46 o 
  -1  14   3      584.42      613.69     22.30 o 
   0  14   3      191.67      178.21     10.26 o 
   1  14   3      607.71      615.86     27.43 o 
   2  14   3      595.95      574.82     21.63 o 
   3  14   3        9.48       14.29      5.47 o 
   4  14   3      252.81      268.60     18.67 o 
  -4  15   3      156.90      155.50     16.17 o 
  -3  15   3       70.38       95.62     12.52 o 
  -2  15   3      334.53      336.87     22.12 o 
  -1  15   3      253.40      287.23     17.18 o 
   0  15   3      303.65      314.63     17.69 o 
   1  15   3      234.99      283.70     17.36 o 
   2  15   3      300.12      312.88     15.17 o 
   3  15   3      101.67      109.21      9.82 o 
   4  15   3      156.18      185.17     16.55 o 
  -3  16   3      153.10      155.26     15.37 o 
  -2  16   3      268.03      278.53     31.80 o 
  -1  16   3      319.60      318.51     17.77 o 
   0  16   3      107.62       98.47     11.01 o 
   1  16   3      358.72      345.00     19.57 o 
   2  16   3      248.33      269.51     14.52 o 
   3  16   3      151.50      144.98     11.44 o 
  -3  17   3       18.00       10.99      9.44 o 
  -2  17   3       86.70       74.30     11.40 o 
  -1  17   3      115.45      120.19     12.96 o 
   0  17   3      218.08      257.25     17.37 o 
   1  17   3      125.33      136.25     13.22 o 
   2  17   3       68.37       82.90      9.29 o 
   3  17   3       24.81       11.46      9.01 o 
  -2  18   3      323.00      356.30     22.31 o 
  -1  18   3       98.29       59.35     16.69 o 
   0  18   3       14.60       19.64     16.56 o 
   1  18   3       93.19       99.09     12.60 o 
   2  18   3      327.36      324.73     21.18 o 
  -1  19   3       61.14       50.50     16.53 o 
   0  19   3      416.07      432.29     24.61 o 
   1  19   3       68.83       81.00     12.47 o 
   0   0   4        0.20       -1.24      0.82 o 
   1   0   4     3288.90     3503.28     77.85 o 
   2   0   4      264.16      330.32     10.83 o 
   3   0   4       57.97       58.55      4.67 o 
   4   0   4        1.10       -3.24      4.03 o 
   5   0   4      373.65      415.55     21.44 o 
   6   0   4        6.31        4.62      8.56 o 
  -6   1   4       30.12       24.95     10.17 o 
  -5   1   4      349.98      381.42     30.14 o 
  -4   1   4      365.90      374.96     17.58 o 
  -3   1   4     4713.45     4641.11    159.64 o 
  -2   1   4      174.60      185.06      8.51 o 
  -1   1   4    12322.89    14468.85    467.09 o 
   0   1   4     6497.29     7340.62    172.74 o 
   1   1   4    11883.77    13881.81    329.53 o 
   2   1   4      176.05      176.82      5.44 o 
   3   1   4     4903.47     4773.26    100.63 o 
   4   1   4      355.63      379.44     12.81 o 
   5   1   4      350.39      395.02     16.56 o 
   6   1   4       33.07       24.44      9.38 o 
  -6   2   4        0.46       -3.16     13.86 o 
  -5   2   4      227.64      266.56     24.56 o 
  -4   2   4      298.36      299.74     15.22 o 
  -3   2   4      398.45      362.53     15.45 o 
  -2   2   4      919.05     1077.89     41.01 o 
  -1   2   4    19386.91    23624.09    805.09 o 
   0   2   4     6854.20     7828.73    164.54 o 
   1   2   4    20895.22    24637.78    567.55 o 
   2   2   4     1050.13     1217.61     29.30 o 
   3   2   4      358.14      309.23     10.46 o 
   4   2   4      279.97      290.36     12.74 o 
   5   2   4      306.38      358.82     15.17 o 
   6   2   4        1.28        1.75      6.48 o 
  -5   3   4      110.76      128.52     16.01 o 
  -4   3   4      339.26      331.64     16.80 o 
  -3   3   4     2128.87     1991.74     47.83 o 
  -2   3   4     1091.07     1422.75     74.41 o 
  -1   3   4     8731.49    10576.66    331.01 o 
   0   3   4     1536.91     1317.30     32.02 o 
   1   3   4     8554.22     9626.06    233.24 o 
   2   3   4     1176.53     1489.72     36.68 o 
   3   3   4     2055.02     1938.57     48.41 o 
   4   3   4      346.83      339.29     14.36 o 
   5   3   4      111.57      111.68      9.05 o 
   6   3   4      100.69       99.69      9.86 o 
  -6   4   4       73.24       73.92     16.01 o 
  -5   4   4      363.25      409.30     29.87 o 
  -4   4   4      437.28      478.66     30.55 o 
  -3   4   4      165.58      190.56     20.13 o 
  -2   4   4     1642.12     1721.86     63.15 o 
  -1   4   4      750.74      721.07     22.12 o 
   0   4   4      804.71      989.35     24.65 o 
   1   4   4      819.05      809.61     31.35 o 
   2   4   4     1517.87     1592.94     40.48 o 
   3   4   4      167.48      205.88     12.99 o 
   4   4   4      441.80      447.69     16.88 o 
   5   4   4      390.11      403.55     16.64 o 
   6   4   4       66.97       51.17      8.13 o 
  -6   5   4      163.34      166.58     21.34 o 
  -5   5   4       20.83       21.51     10.48 o 
  -4   5   4      557.83      526.50     23.80 o 
  -3   5   4     1356.45     1297.89     47.99 o 
  -2   5   4      775.29     1062.18     32.93 o 
  -1   5   4      772.18      823.38     24.82 o 
   0   5   4     1757.52     1613.45     39.42 o 
   1   5   4      845.84      882.71     22.02 o 
   2   5   4      878.50     1247.61     34.00 o 
   3   5   4     1334.27     1316.06     38.85 o 
   4   5   4      552.26      542.07     19.84 o 
   5   5   4       19.53       18.28      5.93 o 
   6   5   4      178.70      149.74     11.47 o 
  -5   6   4      135.10      141.30     13.04 o 
  -4   6   4      682.22      700.25     29.32 o 
  -3   6   4      126.94      109.82      9.12 o 
  -2   6   4     1064.90      937.79     28.25 o 
  -1   6   4     1671.01     1772.99     50.40 o 
   0   6   4     2212.08     2625.97     72.82 o 
   1   6   4     1777.64     1813.61     44.07 o 
   2   6   4     1099.84      980.64     29.03 o 
   3   6   4      129.01      117.30      7.48 o 
   4   6   4      662.00      674.10     23.21 o 
   5   6   4      151.42      158.13      8.95 o 
  -5   7   4       60.34       61.46     10.01 o 
  -4   7   4      527.63      561.97     27.43 o 
  -3   7   4      203.16      187.27     12.22 o 
  -2   7   4      346.01      347.91     12.04 o 
  -1   7   4     1879.20     2108.09     58.61 o 
   0   7   4     7604.41     8275.42    224.88 o 
   1   7   4     1927.00     2070.93     51.06 o 
   2   7   4      334.89      329.99     10.87 o 
   3   7   4      189.76      176.99      9.62 o 
   4   7   4      634.83      682.65     22.36 o 
   5   7   4       59.41       58.96      7.24 o 
  -5   8   4       79.65       81.83     11.15 o 
  -4   8   4      503.21      522.12     23.59 o 
  -3   8   4      139.34      145.38     11.39 o 
  -2   8   4     3084.78     2781.63     77.62 o 
  -1   8   4      161.59      159.00      7.38 o 
   0   8   4      740.12      857.05     22.49 o 
   1   8   4      146.87      143.92      9.22 o 
   2   8   4     3044.73     2758.30     67.61 o 
   3   8   4      148.47      146.92      7.64 o 
   4   8   4      442.77      444.24     15.56 o 
   5   8   4       74.75       76.65      8.42 o 
  -5   9   4        8.54       -2.16     12.69 o 
  -4   9   4      842.65      772.02     33.70 o 
  -3   9   4      319.63      324.08     17.89 o 
  -2   9   4      354.81      327.29     12.87 o 
  -1   9   4       23.76       30.82      3.97 o 
   0   9   4     1753.43     1479.44     37.25 o 
   1   9   4       23.74       26.74      3.57 o 
   2   9   4      357.92      356.99     10.56 o 
   3   9   4      324.75      322.72     12.73 o 
   4   9   4      816.70      785.76     23.23 o 
   5   9   4        7.03        3.69      5.90 o 
  -5  10   4       17.77       10.75      8.48 o 
  -4  10   4      466.45      439.07     22.40 o 
  -3  10   4      103.00      107.33     10.90 o 
  -2  10   4     2879.21     2815.98    102.06 o 
  -1  10   4      154.64      144.69      8.12 o 
   0  10   4       69.73       62.92      4.40 o 
   1  10   4      139.57      143.83      8.14 o 
   2  10   4     3011.15     2949.36     64.27 o 
   3  10   4      108.00      105.33      7.45 o 
   4  10   4      456.52      407.04     15.07 o 
   5  10   4       20.10       14.19      6.83 o 
  -5  11   4        6.65       11.68      8.90 o 
  -4  11   4      450.03      432.38     23.21 o 
  -3  11   4       44.19       47.21      9.63 o 
  -2  11   4      102.89      116.76     10.46 o 
  -1  11   4       39.92       46.96      5.44 o 
   0  11   4     1815.83     1852.38     46.56 o 
   1  11   4       42.99       39.63      4.18 o 
   2  11   4      112.29      107.75      7.07 o 
   3  11   4       35.37       25.32      5.33 o 
   4  11   4      435.12      436.46     15.92 o 
   5  11   4        8.07       -1.47      6.36 o 
  -4  12   4      230.08      225.65     17.02 o 
  -3  12   4      347.57      345.36     19.50 o 
  -2  12   4     2584.86     2383.85     86.15 o 
  -1  12   4     1513.18     1546.05     47.72 o 
   0  12   4       51.86       53.35      5.77 o 
   1  12   4     1642.07     1668.52     47.83 o 
   2  12   4     2487.68     2389.44     60.23 o 
   3  12   4      327.86      330.69     13.25 o 
   4  12   4      243.92      242.88     11.82 o 
  -4  13   4      313.93      281.43     19.39 o 
  -3  13   4       11.48       14.65      9.35 o 
  -2  13   4      169.63      205.34     14.66 o 
  -1  13   4     1084.09     1137.49     35.39 o 
   0  13   4      613.30      592.70     21.01 o 
   1  13   4     1071.72     1105.05     35.08 o 
   2  13   4      198.18      194.21     11.10 o 
   3  13   4        2.91        7.70      4.96 o 
   4  13   4      285.91      286.52     13.89 o 
  -4  14   4       50.61       69.96     11.98 o 
  -3  14   4      119.50      129.11     14.93 o 
  -2  14   4      558.42      537.35     26.20 o 
  -1  14   4      869.68      891.79     30.66 o 
   0  14   4       17.72       10.46      4.79 o 
   1  14   4      974.44      993.92     31.14 o 
   2  14   4      558.69      535.31     20.60 o 
   3  14   4      107.85      111.69      8.50 o 
   4  14   4       56.92       64.90      9.20 o 
  -3  15   4      430.71      463.48     25.91 o 
  -2  15   4      228.14      220.48     16.35 o 
  -1  15   4      374.70      372.53     21.32 o 
   0  15   4      122.58      156.31     11.36 o 
   1  15   4      419.56      453.24     21.75 o 
   2  15   4      215.54      218.94     12.64 o 
   3  15   4      390.82      370.59     17.77 o 
  -3  16   4       45.57       39.76     11.29 o 
  -2  16   4      140.50      146.21     14.48 o 
  -1  16   4      425.15      434.24     22.96 o 
   0  16   4       37.43       26.44      6.33 o 
   1  16   4      401.01      411.39     22.30 o 
   2  16   4      144.62      154.19     11.91 o 
   3  16   4       37.92       40.35      7.94 o 
  -2  17   4        3.98       -5.97      7.43 o 
  -1  17   4      342.88      321.41     20.37 o 
   0  17   4       37.04       33.89      9.19 o 
   1  17   4      359.90      327.63     19.84 o 
   2  17   4        3.12        0.78      7.75 o 
  -2  18   4       10.79        4.32      8.41 o 
  -1  18   4      228.93      242.54     18.41 o 
   0  18   4        4.19       -7.14     12.23 o 
   1  18   4      221.23      261.36     18.39 o 
   2  18   4       10.00       13.78      8.94 o 
  -1  19   4      245.38      261.13     28.76 o 
   0  19   4       10.76       23.95     14.02 o 
   1  19   4      268.48      274.73     19.51 o 
   1   0   5      602.58      714.69     16.23 o 
   2   0   5     4131.41     4008.06    131.04 o 
   3   0   5     1354.73     1355.43     34.21 o 
   4   0   5      612.41      639.76     19.04 o 
   5   0   5       90.96       79.37     10.34 o 
   6   0   5      195.67      233.85     17.49 o 
  -6   1   5      205.22      225.43     17.81 o 
  -5   1   5       23.24       12.88      7.52 o 
  -4   1   5     3326.79     3415.82    164.83 o 
  -3   1   5      239.63      254.55     12.58 o 
  -2   1   5      129.75      136.31      7.92 o 
  -1   1   5      605.30      814.31     25.31 o 
   0   1   5     5169.58     4784.89    147.49 o 
   1   1   5      716.32      927.48     22.11 o 
   2   1   5      165.12      181.89      5.38 o 
   3   1   5      273.12      280.95      8.26 o 
   4   1   5     3195.08     3300.79     81.12 o 
   5   1   5       13.32        7.89      5.71 o 
   6   1   5      203.25      228.24     17.05 o 
  -6   2   5      172.43      194.61     16.81 o 
  -5   2   5      100.49       98.36     14.41 o 
  -4   2   5      681.49      709.76     41.74 o 
  -3   2   5      202.15      207.36     11.34 o 
  -2   2   5     2729.11     2679.26     90.15 o 
  -1   2   5     7679.83     8886.12    292.64 o 
   0   2   5       80.38       87.09      3.28 o 
   1   2   5     7563.35     8773.48    201.35 o 
   2   2   5     2629.75     2639.85     57.35 o 
   3   2   5      238.52      237.10      8.40 o 
   4   2   5      708.70      722.05     24.21 o 
   5   2   5       80.52       85.82      8.36 o 
   6   2   5      161.47      161.97     14.99 o 
  -5   3   5      111.19      115.24     15.55 o 
  -4   3   5      958.18      987.32     37.77 o 
  -3   3   5      375.71      370.29     17.15 o 
  -2   3   5     2933.59     3201.54    113.05 o 
  -1   3   5       79.56       58.39     17.85 o 
   0   3   5     4945.96     4730.64    140.35 o 
   1   3   5       61.59       57.10      4.76 o 
   2   3   5     3047.04     3396.22     71.74 o 
   3   3   5      428.38      412.82     14.05 o 
   4   3   5      959.77      974.70     38.07 o 
   5   3   5       91.26      101.44     13.37 o 
   6   3   5      231.36      241.08     13.90 o 
  -6   4   5      132.96      131.90     19.33 o 
  -5   4   5       85.94      111.99     15.84 o 
  -4   4   5      217.66      221.60     13.74 o 
  -3   4   5      165.36      152.31     34.29 o 
  -2   4   5     2313.94     2221.70    104.34 o 
  -1   4   5     6247.13     7196.62    238.90 o 
   0   4   5       63.61       46.02      2.86 o 
   1   4   5     6519.20     7117.82    168.38 o 
   2   4   5     2191.72     2052.20     51.06 o 
   3   4   5      175.32      181.33      8.82 o 
   4   4   5      238.24      235.59     11.48 o 
   5   4   5       69.28       77.75      7.90 o 
   6   4   5      132.14      151.63     11.30 o 
  -5   5   5       13.98       21.64     10.77 o 
  -4   5   5      407.74      404.03     28.60 o 
  -3   5   5     1640.82     1552.95     58.73 o 
  -2   5   5     2641.88     3141.61    107.35 o 
  -1   5   5     5747.14     6155.39    200.85 o 
   0   5   5     2583.87     2297.32     55.46 o 
   1   5   5     5641.61     6084.31    144.35 o 
   2   5   5     2607.38     3132.76     75.67 o 
   3   5   5     1677.84     1695.44     47.92 o 
   4   5   5      425.48      405.71     15.98 o 
   5   5   5        9.65        9.52      5.76 o 
  -5   6   5      252.91      310.49     24.95 o 
  -4   6   5      104.77      118.41     11.10 o 
  -3   6   5      468.90      455.31     20.96 o 
  -2   6   5     1798.81     1916.48     64.72 o 
  -1   6   5     4491.35     4630.57    122.86 o 
   0   6   5      147.11      189.51      7.81 o 
   1   6   5     4441.97     4381.25    106.82 o 
   2   6   5     1636.84     1779.75     45.29 o 
   3   6   5      475.69      482.96     17.05 o 
   4   6   5      127.94      160.57      9.44 o 
   5   6   5      242.56      243.73     12.99 o 
  -5   7   5        9.46       12.88     10.35 o 
  -4   7   5       18.50        8.08      6.48 o 
  -3   7   5     2146.42     2072.97     75.21 o 
  -2   7   5      296.85      265.27     13.17 o 
  -1   7   5     4654.64     5098.38    143.42 o 
   0   7   5        3.29        2.33      2.36 o 
   1   7   5     4900.87     5365.61    124.85 o 
   2   7   5      243.48      221.84     10.22 o 
   3   7   5     2078.30     2120.12     52.80 o 
   4   7   5       34.36       24.12      5.55 o 
   5   7   5       10.27        7.57      4.96 o 
  -5   8   5      253.52      281.01     18.27 o 
  -4   8   5        9.72       11.23      6.81 o 
  -3   8   5      391.98      424.86     21.23 o 
  -2   8   5      144.46      154.48     10.54 o 
  -1   8   5     1334.03     1239.88     35.75 o 
   0   8   5      151.30      111.22      6.44 o 
   1   8   5     1312.80     1198.34     31.26 o 
   2   8   5      124.50      144.19      8.37 o 
   3   8   5      435.64      469.79     14.88 o 
   4   8   5       16.50       16.07      5.74 o 
   5   8   5      237.76      283.11     12.35 o 
  -5   9   5       10.57       17.62      8.58 o 
  -4   9   5       46.43       42.20      8.67 o 
  -3   9   5     2091.88     2038.83     75.47 o 
  -2   9   5      199.84      192.22     12.85 o 
  -1   9   5      693.22      693.09     22.89 o 
   0   9   5       14.07       19.49      5.20 o 
   1   9   5      781.37      754.75     20.32 o 
   2   9   5      241.67      234.45      9.14 o 
   3   9   5     2117.18     2110.21     60.79 o 
   4   9   5       35.33       38.10      5.68 o 
   5   9   5       10.79        8.83      5.41 o 
  -5  10   5      124.39      157.42     14.95 o 
  -4  10   5      105.11       99.17     11.31 o 
  -3  10   5       53.53       48.66      8.41 o 
  -2  10   5       31.47       30.21     10.88 o 
  -1  10   5     1474.65     1447.34     41.87 o 
   0  10   5      143.27      122.05      6.13 o 
   1  10   5     1465.52     1397.68     32.70 o 
   2  10   5       39.12       38.61      4.77 o 
   3  10   5       63.49       74.78      6.51 o 
   4  10   5      100.77       88.27      7.46 o 
   5  10   5      151.87      165.12     17.56 o 
  -5  11   5        1.85        7.18      8.47 o 
  -4  11   5      209.78      190.39     18.56 o 
  -3  11   5      472.13      452.13     22.32 o 
  -2  11   5      228.19      208.54     14.64 o 
  -1  11   5      941.32      882.56     29.80 o 
   0  11   5      386.40      390.40     15.01 o 
   1  11   5      889.18      819.92     27.04 o 
   2  11   5      268.91      254.53      9.22 o 
   3  11   5      449.95      428.83     15.31 o 
   4  11   5      213.65      202.25     10.65 o 
   5  11   5        2.02       -1.80      6.45 o 
  -4  12   5       74.62       75.33     11.29 o 
  -3  12   5      120.19      111.46     11.75 o 
  -2  12   5      340.45      346.10     18.26 o 
  -1  12   5     1623.21     1601.74     47.03 o 
   0  12   5      165.95      165.73      9.39 o 
   1  12   5     1507.23     1525.92     57.12 o 
   2  12   5      267.76      292.69     12.21 o 
   3  12   5      101.06       96.53      7.67 o 
   4  12   5       78.28       77.90      7.60 o 
  -4  13   5       37.04       27.64      9.52 o 
  -3  13   5      316.21      315.35     20.03 o 
  -2  13   5      254.23      239.19     16.00 o 
  -1  13   5     1462.75     1473.09     43.56 o 
   0  13   5      461.83      489.71     18.39 o 
   1  13   5     1360.55     1366.63     43.08 o 
   2  13   5      239.61      233.77     12.26 o 
   3  13   5      355.24      367.84     14.20 o 
   4  13   5       33.80       38.51      6.82 o 
  -4  14   5       65.55       82.65     12.77 o 
  -3  14   5      131.62      136.66     13.78 o 
  -2  14   5      129.87      135.87     13.39 o 
  -1  14   5      990.49     1047.99     42.26 o 
   0  14   5       68.55       66.91      7.24 o 
   1  14   5      976.98     1036.25     33.52 o 
   2  14   5      169.73      173.20     10.88 o 
   3  14   5      106.99      109.94      8.52 o 
   4  14   5       71.53       83.23      8.31 o 
  -3  15   5       27.41       35.52     10.14 o 
  -2  15   5      200.88      189.71     20.60 o 
  -1  15   5      220.33      219.05     15.61 o 
   0  15   5       83.76      109.75      9.08 o 
   1  15   5      185.60      199.78     14.82 o 
   2  15   5      210.58      198.00     12.10 o 
   3  15   5       31.66       39.53      7.33 o 
  -3  16   5       61.17       60.31     11.63 o 
  -2  16   5      551.31      550.98     27.98 o 
  -1  16   5       80.84       87.15     12.54 o 
   0  16   5       24.16       30.98      6.77 o 
   1  16   5       63.78       89.15     11.21 o 
   2  16   5      548.51      539.91     21.78 o 
   3  16   5       50.90       57.44      8.76 o 
  -2  17   5      118.78      113.02     13.67 o 
  -1  17   5       27.42       29.74     16.51 o 
   0  17   5      198.36      221.81     16.57 o 
   1  17   5       23.94       24.54      9.23 o 
   2  17   5      106.91       85.18     12.11 o 
  -2  18   5      283.76      289.31     20.84 o 
  -1  18   5       10.80       14.13      8.85 o 
   0  18   5       61.20       40.25     15.19 o 
   1  18   5        8.88        9.24      8.47 o 
   2  18   5      318.78      320.72     20.69 o 
   0  19   5      134.36      204.78     24.86 o 
   0   0   6     1778.71     1558.43     53.95 o 
   1   0   6      942.34      788.74     17.95 o 
   2   0   6      725.34      747.52     19.44 o 
   3   0   6      576.23      566.80     15.95 o 
   4   0   6     1013.19     1034.93     32.59 o 
   5   0   6      265.78      305.28     18.37 o 
   6   0   6       90.61      103.67     13.07 o 
  -6   1   6       30.47       39.08     10.49 o 
  -5   1   6       53.85       56.68     10.01 o 
  -4   1   6       85.42       79.10     13.29 o 
  -3   1   6      845.58      770.82     28.00 o 
  -2   1   6     2557.70     2496.59    115.09 o 
  -1   1   6     1771.16     1807.05     46.50 o 
   0   1   6      158.37      192.40      6.25 o 
   1   1   6     1900.93     1990.55     37.80 o 
   2   1   6     2506.75     2505.33     54.37 o 
   3   1   6      801.87      730.72     20.37 o 
   4   1   6       61.56       61.33      6.70 o 
   5   1   6       48.83       50.12      9.07 o 
   6   1   6       27.69        7.77     11.50 o 
  -6   2   6      104.84      148.94     15.40 o 
  -5   2   6      183.12      211.65     16.53 o 
  -4   2   6       32.74       35.11      9.50 o 
  -3   2   6      287.84      288.15     13.13 o 
  -2   2   6       79.46      124.66      6.96 o 
  -1   2   6     5419.85     5788.54    191.59 o 
   0   2   6      395.73      349.62     10.25 o 
   1   2   6     5441.22     5705.19    121.39 o 
   2   2   6       61.45       98.62      4.37 o 
   3   2   6      287.88      266.31     10.98 o 
   4   2   6       11.60        6.43      4.82 o 
   5   2   6      203.62      217.60     12.56 o 
   6   2   6      104.33      134.43     13.46 o 
  -6   3   6       13.37       19.39     17.86 o 
  -5   3   6      399.76      417.66     29.97 o 
  -4   3   6      490.52      499.36     32.89 o 
  -3   3   6     1109.51     1013.40     37.31 o 
  -2   3   6      756.57      814.34     34.48 o 
  -1   3   6     3380.59     3870.86    176.86 o 
   0   3   6     1614.35     1438.05     32.18 o 
   1   3   6     3172.23     3581.54     77.57 o 
   2   3   6      977.98     1021.18     22.51 o 
   3   3   6     1033.54     1000.83     30.75 o 
   4   3   6      509.97      533.75     19.10 o 
   5   3   6      394.66      403.08     16.93 o 
   6   3   6        7.94       13.15      6.96 o 
  -5   4   6      219.69      227.75     21.54 o 
  -4   4   6      388.03      392.61     27.88 o 
  -3   4   6      665.76      597.14     25.51 o 
  -2   4   6      360.76      516.57     26.65 o 
  -1   4   6     4579.31     5005.46    167.26 o 
   0   4   6     1186.73     1167.57     29.11 o 
   1   4   6     4624.66     4958.98    105.68 o 
   2   4   6      272.72      402.04     12.72 o 
   3   4   6      710.89      671.63     21.36 o 
   4   4   6      399.65      411.40     16.06 o 
   5   4   6      199.22      224.08     12.47 o 
  -5   5   6      223.44      246.91     23.07 o 
  -4   5   6      480.23      463.83     22.04 o 
  -3   5   6      332.73      297.15     21.31 o 
  -2   5   6     2161.55     2084.02     70.35 o 
  -1   5   6      720.08      564.47     18.38 o 
   0   5   6     3013.64     3073.86     73.72 o 
   1   5   6      779.82      638.56     17.02 o 
   2   5   6     2051.44     1964.81     49.53 o 
   3   5   6      323.29      290.23     12.25 o 
   4   5   6      500.20      488.68     18.17 o 
   5   5   6      227.34      254.00     13.20 o 
  -5   6   6      156.34      150.77     18.77 o 
  -4   6   6      936.19      850.45    132.26 o 
  -3   6   6      261.73      275.26     14.64 o 
  -2   6   6      499.99      418.08     23.56 o 
  -1   6   6     4608.02     5062.97    136.08 o 
   0   6   6      813.55      789.88     20.79 o 
   1   6   6     4571.67     4905.54    118.41 o 
   2   6   6      373.63      317.99     10.98 o 
   3   6   6      244.00      264.07     10.17 o 
   4   6   6      922.53      902.56     28.76 o 
   5   6   6      141.99      142.25     10.15 o 
  -5   7   6      165.65      170.32     20.17 o 
  -4   7   6      862.07      922.03     37.83 o 
  -3   7   6       12.88       11.49      5.29 o 
  -2   7   6      427.67      445.40     19.46 o 
  -1   7   6     1190.33     1087.91     31.13 o 
   0   7   6     3013.00     2738.90     76.41 o 
   1   7   6     1122.90     1018.50     27.28 o 
   2   7   6      436.75      430.77     13.55 o 
   3   7   6       16.33       14.17      3.82 o 
   4   7   6      910.64      941.79     30.56 o 
   5   7   6      167.75      163.75     10.98 o 
  -5   8   6      194.26      148.30     19.91 o 
  -4   8   6      999.81      959.21     38.14 o 
  -3   8   6     1090.64     1008.43     60.84 o 
  -2   8   6     1398.12     1370.95     50.60 o 
  -1   8   6      276.64      303.08     11.82 o 
   0   8   6     1075.55     1216.85     35.93 o 
   1   8   6      310.92      335.32     10.91 o 
   2   8   6     1358.83     1372.89     35.46 o 
   3   8   6     1105.89     1082.46     33.20 o 
   4   8   6      922.74      891.63     30.21 o 
   5   8   6      184.44      167.34     11.39 o 
  -5   9   6       50.17       43.17     13.89 o 
  -4   9   6      875.46      872.16     37.46 o 
  -3   9   6      231.78      218.72     14.90 o 
  -2   9   6      264.39      228.88     13.30 o 
  -1   9   6     1029.94      981.18     29.95 o 
   0   9   6     1367.69     1264.83     40.84 o 
   1   9   6     1047.23      982.63     26.30 o 
   2   9   6      228.54      200.09      8.73 o 
   3   9   6      258.67      273.35     10.81 o 
   4   9   6      898.00      908.80     30.01 o 
   5   9   6       37.79       45.39      6.87 o 
  -5  10   6       25.29       17.74     11.19 o 
  -4  10   6       36.27       39.34      8.84 o 
  -3  10   6      294.40      302.08     17.34 o 
  -2  10   6     1220.26     1152.59     44.99 o 
  -1  10   6      241.46      211.84      9.90 o 
   0  10   6       55.21       57.00      4.48 o 
   1  10   6      225.24      198.96      8.80 o 
   2  10   6     1242.32     1177.17     36.24 o 
   3  10   6      300.14      300.09     14.03 o 
   4  10   6       39.84       34.56      6.03 o 
   5  10   6       27.88       23.74      6.11 o 
  -4  11   6      218.52      228.24     16.24 o 
  -3  11   6        7.04        9.17      6.85 o 
  -2  11   6     1105.94     1085.67     43.56 o 
  -1  11   6     1768.90     1817.27     52.35 o 
   0  11   6      895.77      796.35     25.79 o 
   1  11   6     1727.23     1750.52     52.33 o 
   2  11   6     1135.56     1116.03     27.12 o 
   3  11   6        3.46        0.77      4.49 o 
   4  11   6      205.04      201.79     10.83 o 
  -4  12   6      106.31      102.46     12.54 o 
  -3  12   6      125.51      118.65     12.49 o 
  -2  12   6      456.57      438.82     23.91 o 
  -1  12   6      544.43      550.14     25.19 o 
   0  12   6      222.17      214.13     10.84 o 
   1  12   6      529.77      555.20     17.22 o 
   2  12   6      551.80      537.62     15.14 o 
   3  12   6      147.40      141.21      8.95 o 
   4  12   6      121.22      115.82      9.29 o 
  -4  13   6      216.94      207.54     17.03 o 
  -3  13   6      137.08      127.66     13.10 o 
  -2  13   6      262.83      255.98     16.94 o 
  -1  13   6      742.34      739.99     31.85 o 
   0  13   6      862.52      879.96     28.87 o 
   1  13   6      709.83      732.76     21.72 o 
   2  13   6      259.22      264.89     11.72 o 
   3  13   6      119.83      112.89     12.55 o 
   4  13   6      207.01      195.31     11.32 o 
  -4  14   6       57.23       62.78     12.02 o 
  -3  14   6      147.85      158.88     18.29 o 
  -2  14   6      316.53      292.64     19.68 o 
  -1  14   6       96.63      110.86     11.97 o 
   0  14   6      289.51      292.16     13.80 o 
   1  14   6      152.38      176.45     10.25 o 
   2  14   6      380.29      388.04     16.09 o 
   3  14   6      141.58      146.60      9.74 o 
   4  14   6       59.58       62.83      7.96 o 
  -3  15   6      164.05      189.17     16.50 o 
  -2  15   6      142.34      147.87     14.15 o 
  -1  15   6      323.42      338.43     19.59 o 
   0  15   6      781.87      766.16     40.14 o 
   1  15   6      303.61      302.16     18.40 o 
   2  15   6      136.03      132.87     10.25 o 
   3  15   6      148.16      159.71     10.89 o 
  -3  16   6      107.10       99.62     14.08 o 
  -2  16   6       48.00       44.07     10.31 o 
  -1  16   6      553.14      574.78     52.79 o 
   0  16   6      859.08      902.21     38.44 o 
   1  16   6      525.40      549.37     26.86 o 
   2  16   6       53.81       66.82     10.47 o 
   3  16   6      113.28      117.81     10.76 o 
  -2  17   6      158.78      152.52     15.87 o 
  -1  17   6      149.48      135.28     18.64 o 
   0  17   6       10.72       12.97      8.18 o 
   1  17   6      135.95      129.84     13.42 o 
   2  17   6      175.64      196.43     15.68 o 
  -1  18   6      191.41      169.57     16.22 o 
   0  18   6      312.58      327.57     30.13 o 
   1  18   6      182.49      215.77     27.82 o 
   1   0   7      115.70       95.86      3.87 o 
   2   0   7       96.92       94.81      4.50 o 
   3   0   7     2760.91     2576.98     73.16 o 
   4   0   7     1207.02     1234.05     38.08 o 
   5   0   7        1.56       -9.74      7.10 o 
  -5   1   7      507.65      603.76     27.94 o 
  -4   1   7       62.78       61.62     11.79 o 
  -3   1   7      203.79      194.93     17.02 o 
  -2   1   7      208.37      283.25     14.06 o 
  -1   1   7     2757.19     2561.95     55.64 o 
   0   1   7       73.80       54.93      2.64 o 
   1   1   7     2780.05     2605.65     55.56 o 
   2   1   7      243.07      320.03     10.07 o 
   3   1   7      176.75      172.54      9.25 o 
   4   1   7       38.47       33.87      7.19 o 
   5   1   7      539.56      569.59     27.17 o 
  -5   2   7       43.78       44.13     11.13 o 
  -4   2   7      477.56      521.45     32.70 o 
  -3   2   7     1356.41     1346.88     46.63 o 
  -2   2   7     2290.85     2206.69     75.39 o 
  -1   2   7     1878.67     1852.64     48.78 o 
   0   2   7      320.30      299.71      7.17 o 
   1   2   7     1646.60     1621.47     37.46 o 
   2   2   7     2291.72     2191.86     48.11 o 
   3   2   7     1285.04     1270.25     33.27 o 
   4   2   7      471.61      519.56     19.14 o 
   5   2   7       37.29       22.23      7.64 o 
  -5   3   7      418.02      463.18     31.53 o 
  -4   3   7      492.65      476.42     32.86 o 
  -3   3   7      142.67      126.14      8.88 o 
  -2   3   7     6705.36     6945.46    240.41 o 
  -1   3   7     3424.42     3140.93    161.18 o 
   0   3   7      982.49      846.56     19.40 o 
   1   3   7     3589.92     3338.18     76.47 o 
   2   3   7     6756.46     7282.64    152.45 o 
   3   3   7      154.21      136.79      7.86 o 
   4   3   7      529.23      543.28     19.27 o 
   5   3   7      423.91      436.14     17.98 o 
  -5   4   7        8.34        9.60      8.98 o 
  -4   4   7      494.31      436.14     29.09 o 
  -3   4   7     1343.55     1251.40     45.68 o 
  -2   4   7     3983.41     4313.67    147.99 o 
  -1   4   7      871.32      871.91     30.22 o 
   0   4   7     1156.53      876.62     26.84 o 
   1   4   7      792.80      781.45     18.83 o 
   2   4   7     4027.20     4390.12     93.66 o 
   3   4   7     1275.59     1233.23     37.35 o 
   4   4   7      476.18      416.39     16.55 o 
   5   4   7       13.76       12.37      6.07 o 
  -5   5   7      173.96      163.39     19.07 o 
  -4   5   7      190.62      204.88     18.74 o 
  -3   5   7      309.14      334.88     16.63 o 
  -2   5   7     3182.87     3014.77    181.34 o 
  -1   5   7     4803.01     5189.59    139.49 o 
   0   5   7      129.37      124.66      5.58 o 
   1   5   7     4757.95     5042.73    121.45 o 
   2   5   7     3151.54     3181.36     75.83 o 
   3   5   7      322.24      345.78     11.99 o 
   4   5   7      184.20      184.52     10.55 o 
   5   5   7      180.21      168.88     11.06 o 
  -5   6   7       91.21      101.15     15.75 o 
  -4   6   7      300.38      306.46     34.91 o 
  -3   6   7      734.13      727.86     30.41 o 
  -2   6   7      589.97      539.68     22.66 o 
  -1   6   7      757.60      803.82     25.95 o 
   0   6   7     1242.22     1194.41     30.39 o 
   1   6   7      883.40      929.32     23.29 o 
   2   6   7      588.53      536.99     15.93 o 
   3   6   7      722.07      770.90     21.68 o 
   4   6   7      319.66      346.44     14.76 o 
   5   6   7       89.73       81.99      8.44 o 
  -5   7   7       13.86       11.62     10.12 o 
  -4   7   7      215.33      244.43     15.04 o 
  -3   7   7      342.27      330.32     17.22 o 
  -2   7   7     2406.94     2267.26     81.53 o 
  -1   7   7     1924.67     2046.07     57.44 o 
   0   7   7      154.25      204.01      8.81 o 
   1   7   7     1890.27     2013.58     50.25 o 
   2   7   7     2422.59     2337.20     57.35 o 
   3   7   7      358.03      335.84     12.10 o 
   4   7   7      164.07      185.38     11.30 o 
   5   7   7       10.41        6.88      6.24 o 
  -5   8   7       45.02       34.13     12.66 o 
  -4   8   7      957.05      982.02     40.14 o 
  -3   8   7      133.46      130.01     10.93 o 
  -2   8   7      331.64      344.55     16.92 o 
  -1   8   7      332.93      291.42     10.99 o 
   0   8   7     2449.79     2245.63     63.66 o 
   1   8   7      307.28      267.45      9.98 o 
   2   8   7      321.56      325.50     11.57 o 
   3   8   7      138.56      131.78      7.47 o 
   4   8   7      978.44      978.83     32.14 o 
   5   8   7       52.70       43.97     10.80 o 
  -5   9   7        3.13       -5.01      9.60 o 
  -4   9   7      151.80      157.88     13.03 o 
  -3   9   7      102.19       97.22      9.82 o 
  -2   9   7     1077.64     1034.03     39.89 o 
  -1   9   7      784.69      743.45     23.59 o 
   0   9   7      206.68      211.26      9.62 o 
   1   9   7      791.79      735.68     20.86 o 
   2   9   7     1096.88     1013.70     27.70 o 
   3   9   7       92.10       83.53      7.79 o 
   4   9   7      103.95      110.17      9.39 o 
   5   9   7        3.45       -7.48      4.98 o 
  -5  10   7       14.27       15.88     12.20 o 
  -4  10   7      268.08      253.63     17.48 o 
  -3  10   7       72.86       73.23      9.33 o 
  -2  10   7       77.49       86.80      9.40 o 
  -1  10   7        1.38        8.61      6.93 o 
   0  10   7     1202.11     1176.30     35.71 o 
   1  10   7        7.51        2.58      3.29 o 
   2  10   7      106.11       99.37      6.57 o 
   3  10   7       73.66       68.55      9.53 o 
   4  10   7      293.72      291.94     14.38 o 
   5  10   7       21.60       14.22      5.99 o 
  -4  11   7      186.69      191.97     15.99 o 
  -3  11   7      440.60      415.13     21.58 o 
  -2  11   7       47.10       50.62      8.95 o 
  -1  11   7      582.31      585.54     26.04 o 
   0  11   7      113.10      117.59      7.75 o 
   1  11   7      552.16      589.66     24.89 o 
   2  11   7       61.11       58.11     10.67 o 
   3  11   7      425.74      391.50     17.10 o 
   4  11   7      220.53      218.27     11.18 o 
  -4  12   7      181.01      193.54     16.38 o 
  -3  12   7      310.40      253.37     17.55 o 
  -2  12   7      233.76      248.83     16.44 o 
  -1  12   7       16.76       13.06      6.39 o 
   0  12   7      929.43      892.27     28.89 o 
   1  12   7        3.97        1.75      3.40 o 
   2  12   7      265.62      274.05     11.61 o 
   3  12   7      314.67      288.04     18.10 o 
   4  12   7      176.63      211.64     16.94 o 
  -4  13   7       88.84       87.59     13.50 o 
  -3  13   7      224.70      219.42     16.70 o 
  -2  13   7      295.11      302.21     33.82 o 
  -1  13   7      885.06      832.23     36.20 o 
   0  13   7       98.15       94.64      7.97 o 
   1  13   7      928.76      899.29     29.18 o 
   2  13   7      346.66      311.39     12.87 o 
   3  13   7      226.64      198.82     11.17 o 
   4  13   7       86.32       89.58      8.49 o 
  -3  14   7      368.69      388.67     22.71 o 
  -2  14   7      230.20      238.40     16.79 o 
  -1  14   7      170.86      188.96     14.56 o 
   0  14   7      148.29      154.34     10.24 o 
   1  14   7      176.24      187.63     11.32 o 
   2  14   7      219.38      228.15     12.79 o 
   3  14   7      353.70      369.11     19.19 o 
  -3  15   7       70.20       57.29     11.77 o 
  -2  15   7      159.91      166.33     15.20 o 
  -1  15   7      631.46      561.13     28.67 o 
   0  15   7      354.77      351.20     20.05 o 
   1  15   7      668.63      649.61     23.25 o 
   2  15   7      172.94      158.71     11.15 o 
   3  15   7       61.98       52.49      7.60 o 
  -3  16   7      474.97      482.02     38.95 o 
  -2  16   7      136.95      145.61     15.10 o 
  -1  16   7       47.82       48.93     10.30 o 
   0  16   7      288.34      281.87     18.42 o 
   1  16   7       47.80       49.25      9.98 o 
   2  16   7      137.52      149.47     13.93 o 
   3  16   7      449.59      477.83     20.92 o 
  -2  17   7       75.82       62.03     11.99 o 
  -1  17   7      300.32      298.61     19.68 o 
   0  17   7        6.31        7.91      7.53 o 
   1  17   7      258.33      245.52     18.09 o 
   2  17   7       72.52       73.21     11.38 o 
  -1  18   7       49.73       57.56     11.57 o 
   0  18   7       71.85       66.37     16.89 o 
   1  18   7       67.24       80.72     25.38 o 
   0   0   8     1956.50     1353.29     38.56 o 
   1   0   8      405.19      349.64      9.22 o 
   2   0   8      805.58      769.49     18.29 o 
   3   0   8     1164.27     1173.38     39.03 o 
   4   0   8      163.20      187.29     13.08 o 
   5   0   8      162.42      177.70     18.55 o 
  -5   1   8      135.58      143.61     16.50 o 
  -4   1   8        3.01        0.62      4.42 o 
  -3   1   8      111.27      115.23      7.49 o 
  -2   1   8     2078.49     1885.75     46.61 o 
  -1   1   8       10.74        7.43      1.81 o 
   0   1   8       50.38       44.63      2.59 o 
   1   1   8       15.85       13.54      1.84 o 
   2   1   8     2023.50     1916.54     47.34 o 
   3   1   8      124.06      127.47      7.49 o 
   4   1   8        5.92        2.43      5.54 o 
   5   1   8      138.72      112.65     12.11 o 
  -5   2   8       45.67       25.37      9.14 o 
  -4   2   8      355.04      352.04     17.95 o 
  -3   2   8      310.86      349.41     18.06 o 
  -2   2   8      959.82      997.36     30.20 o 
  -1   2   8     1484.10     1614.39     39.88 o 
   0   2   8     6545.83     6650.36    128.38 o 
   1   2   8     1458.95     1604.09     32.21 o 
   2   2   8     1004.81     1022.63     23.70 o 
   3   2   8      356.01      410.69     12.60 o 
   4   2   8      312.97      298.58     13.72 o 
   5   2   8       43.73       36.93      8.57 o 
  -5   3   8      285.86      310.35     22.71 o 
  -4   3   8      289.77      270.18     22.94 o 
  -3   3   8      105.27       99.07     10.36 o 
  -2   3   8     6190.00     6324.46    222.86 o 
  -1   3   8     1041.81     1186.86     37.95 o 
   0   3   8      389.61      461.47     11.57 o 
   1   3   8      873.08      998.29     21.46 o 
   2   3   8     6558.22     6772.74    141.41 o 
   3   3   8      100.14       88.00      6.72 o 
   4   3   8      317.20      327.70     13.80 o 
   5   3   8      291.96      332.39     15.13 o 
  -5   4   8       25.77       20.92     10.74 o 
  -4   4   8      486.54      501.93     32.47 o 
  -3   4   8     1088.56     1066.19     42.21 o 
  -2   4   8      137.61      158.24      9.85 o 
  -1   4   8      329.61      307.68     13.49 o 
   0   4   8     4168.76     3831.30     82.00 o 
   1   4   8      305.69      280.59      9.14 o 
   2   4   8      146.30      144.88      5.91 o 
   3   4   8     1184.82     1179.00     30.51 o 
   4   4   8      492.14      486.89     18.59 o 
   5   4   8       24.19       20.92      8.43 o 
  -5   5   8      668.83      682.34     43.73 o 
  -4   5   8      316.58      354.70     24.89 o 
  -3   5   8       55.75       64.01     15.45 o 
  -2   5   8     3185.90     3214.78    163.82 o 
  -1   5   8     3062.44     3102.86     83.31 o 
   0   5   8      349.72      359.99     11.04 o 
   1   5   8     3027.42     2955.85     65.08 o 
   2   5   8     3253.54     3333.50     80.37 o 
   3   5   8       61.98       60.54      5.29 o 
   4   5   8      295.26      281.62     13.69 o 
   5   5   8      671.81      671.88     24.61 o 
  -5   6   8        5.83       11.65     10.31 o 
  -4   6   8      482.35      466.24     32.73 o 
  -3   6   8     1470.52     1435.57     76.04 o 
  -2   6   8      234.55      228.98     12.55 o 
  -1   6   8     3095.12     3104.76     85.44 o 
   0   6   8      789.83      832.42     22.17 o 
   1   6   8     3089.20     3056.97     74.62 o 
   2   6   8      207.69      202.68      8.63 o 
   3   6   8     1401.79     1411.24     37.07 o 
   4   6   8      491.61      479.11     18.56 o 
   5   6   8        6.93        3.35      5.93 o 
  -5   7   8      365.05      367.82     29.57 o 
  -4   7   8      288.22      272.81     24.40 o 
  -3   7   8      118.73      132.79     10.94 o 
  -2   7   8      235.91      235.72     14.07 o 
  -1   7   8     2966.89     2782.39     98.01 o 
   0   7   8      288.41      290.27     10.02 o 
   1   7   8     3014.26     2840.59     68.95 o 
   2   7   8      273.76      277.52     10.67 o 
   3   7   8      151.06      157.65      8.04 o 
   4   7   8      298.04      313.43     19.63 o 
   5   7   8      345.26      344.44     18.23 o 
  -5   8   8       28.23       16.17     10.96 o 
  -4   8   8      152.39      140.15     12.65 o 
  -3   8   8      861.27      835.62     34.86 o 
  -2   8   8       32.86       26.29      6.07 o 
  -1   8   8      192.02      171.95     12.27 o 
   0   8   8      383.80      404.25     14.67 o 
   1   8   8      255.79      212.21      8.60 o 
   2   8   8       25.59       28.74      4.20 o 
   3   8   8      800.55      715.08     21.84 o 
   4   8   8      169.78      160.71     11.81 o 
   5   8   8       28.91       27.95      7.34 o 
  -5   9   8      134.39      147.42     20.37 o 
  -4   9   8       34.97       29.16      8.04 o 
  -3   9   8       74.62       87.22      9.77 o 
  -2   9   8       27.98       20.25      6.03 o 
  -1   9   8     2091.09     1976.65     71.71 o 
   0   9   8      392.92      429.19     15.59 o 
   1   9   8     2086.35     2013.10     50.34 o 
   2   9   8       30.58       30.62      4.43 o 
   3   9   8      100.60       88.94      6.61 o 
   4   9   8       31.85       29.04      6.78 o 
   5   9   8      136.95      159.06     11.72 o 
  -4  10   8        7.83        1.86      7.11 o 
  -3  10   8      610.69      637.39     27.20 o 
  -2  10   8      160.63      146.02     13.40 o 
  -1  10   8      694.00      647.77     28.05 o 
   0  10   8       40.64       59.17      6.84 o 
   1  10   8      699.36      666.08     19.56 o 
   2  10   8      178.23      169.04      8.75 o 
   3  10   8      534.78      537.99     18.08 o 
   4  10   8        8.24        4.72      6.03 o 
  -4  11   8       58.25       46.94     10.24 o 
  -3  11   8       51.32       68.40     16.30 o 
  -2  11   8      394.10      378.61     19.29 o 
  -1  11   8      670.09      614.35     26.19 o 
   0  11   8       12.43        4.72      4.06 o 
   1  11   8      576.49      556.58     17.82 o 
   2  11   8      340.76      330.57     12.88 o 
   3  11   8       51.69       51.81      7.52 o 
   4  11   8       63.66       52.60      8.11 o 
  -4  12   8       33.30       32.51      9.89 o 
  -3  12   8      459.97      405.37     23.36 o 
  -2  12   8        0.53       -4.74      5.69 o 
  -1  12   8      128.43      120.70     17.78 o 
   0  12   8      134.97      140.37      9.00 o 
   1  12   8      123.88      136.38      7.66 o 
   2  12   8        2.46       -0.27      3.85 o 
   3  12   8      474.73      485.76     20.31 o 
   4  12   8       41.19       42.56      6.81 o 
  -4  13   8       62.37       68.24     12.30 o 
  -3  13   8       93.06       86.84     13.68 o 
  -2  13   8      556.39      555.78     61.66 o 
  -1  13   8      365.09      411.70     21.64 o 
   0  13   8      123.40      142.63     12.10 o 
   1  13   8      385.99      421.14     17.13 o 
   2  13   8      530.93      504.35     22.79 o 
   3  13   8       86.15       79.32      7.90 o 
   4  13   8       63.13       73.55     11.13 o 
  -3  14   8      369.83      346.69     38.73 o 
  -2  14   8       69.63       58.34      9.99 o 
  -1  14   8      423.58      424.55     22.02 o 
   0  14   8     2034.61     1906.40     70.95 o 
   1  14   8      390.61      390.63     16.97 o 
   2  14   8       52.69       31.47      6.83 o 
   3  14   8      378.68      377.60     15.52 o 
  -3  15   8       42.65       41.09     11.11 o 
  -2  15   8      302.88      354.83     24.68 o 
  -1  15   8      138.10      159.13     19.55 o 
   0  15   8      716.93      779.78     34.42 o 
   1  15   8      145.86      175.01     14.95 o 
   2  15   8      294.37      288.44     18.78 o 
   3  15   8       39.93       37.39      7.31 o 
  -2  16   8       46.01       52.31     10.77 o 
  -1  16   8       98.09      103.38     12.88 o 
   0  16   8     1834.39     1809.66     69.08 o 
   1  16   8       97.73      110.63     14.09 o 
   2  16   8       38.59       27.99     10.62 o 
  -2  17   8      288.56      310.38     42.78 o 
  -1  17   8       17.35        7.64      8.51 o 
   0  17   8        3.15       12.13      8.18 o 
   1  17   8       12.94       21.83     13.40 o 
   2  17   8      300.55      324.60     20.44 o 
   0  18   8      441.21      457.91     37.25 o 
   1   0   9      642.78      571.95     14.01 o 
   2   0   9      298.42      278.85      9.78 o 
   3   0   9      388.10      328.72     13.19 o 
   4   0   9      235.31      235.56     14.78 o 
   5   0   9        0.80       -2.14      7.42 o 
  -5   1   9      552.23      619.33     29.62 o 
  -4   1   9      335.47      351.42     14.95 o 
  -3   1   9      221.23      210.67     10.59 o 
  -2   1   9      400.89      392.86     12.04 o 
  -1   1   9     1407.49     1272.83     31.36 o 
   0   1   9       28.25       21.72      2.20 o 
   1   1   9     1693.88     1547.46     31.57 o 
   2   1   9      418.93      410.03     13.25 o 
   3   1   9      233.33      237.04     10.54 o 
   4   1   9      332.15      350.11     18.39 o 
   5   1   9      587.50      651.06     29.46 o 
  -5   2   9       38.56       30.14      9.56 o 
  -4   2   9        2.07        3.14      4.71 o 
  -3   2   9     1469.85     1373.79     51.17 o 
  -2   2   9      113.87      116.99      6.57 o 
  -1   2   9      709.91      598.65     13.84 o 
   0   2   9      985.35      981.83     22.40 o 
   1   2   9      640.27      506.29     13.35 o 
   2   2   9      110.63      108.22      5.15 o 
   3   2   9     1441.54     1373.00     40.98 o 
   4   2   9        2.35       -5.84      4.25 o 
   5   2   9       38.93       30.09      8.82 o 
  -5   3   9      534.98      630.05     44.02 o 
  -4   3   9      190.13      200.78     19.54 o 
  -3   3   9      369.10      351.25     23.62 o 
  -2   3   9      851.76      912.47     33.34 o 
  -1   3   9     1401.28     1287.01     37.85 o 
   0   3   9      252.25      242.63      6.60 o 
   1   3   9     1436.30     1302.98     26.57 o 
   2   3   9      803.98      883.11     21.32 o 
   3   3   9      333.84      312.56     13.31 o 
   4   3   9      163.02      181.55     10.52 o 
   5   3   9      557.16      586.83     22.36 o 
  -5   4   9       43.77       75.00     11.25 o 
  -4   4   9      232.99      233.18     20.76 o 
  -3   4   9     1307.38     1201.96     63.93 o 
  -2   4   9      895.75      870.83     33.03 o 
  -1   4   9      204.85      178.29     30.94 o 
   0   4   9      868.58      764.35     16.51 o 
   1   4   9      154.23      138.66      4.89 o 
   2   4   9      902.25      865.47     23.67 o 
   3   4   9     1204.85     1170.86     31.49 o 
   4   4   9      249.97      246.60     12.33 o 
   5   4   9       38.84       51.14      7.67 o 
  -5   5   9      189.52      202.40     22.09 o 
  -4   5   9      208.17      207.97     19.94 o 
  -3   5   9      639.71      674.53     27.71 o 
  -2   5   9     3829.93     3452.71    248.67 o 
  -1   5   9     1560.98     1478.59     54.73 o 
   0   5   9      239.00      190.53      7.46 o 
   1   5   9     1615.61     1553.47     34.52 o 
   2   5   9     3660.52     3636.00     86.61 o 
   3   5   9      647.65      668.42     19.87 o 
   4   5   9      210.19      208.72     11.65 o 
   5   5   9      207.61      216.42     12.73 o 
  -5   6   9       17.58       -4.26      9.11 o 
  -4   6   9      654.83      651.88     42.88 o 
  -3   6   9      874.60      768.21     31.74 o 
  -2   6   9      154.89      157.70     10.68 o 
  -1   6   9      755.40      718.76     28.29 o 
   0   6   9     6112.76     5849.48    139.15 o 
   1   6   9      742.58      708.79     19.88 o 
   2   6   9      157.46      153.13      7.53 o 
   3   6   9      865.68      793.89     22.59 o 
   4   6   9      704.19      703.92     24.46 o 
   5   6   9       12.03        5.28      7.58 o 
  -5   7   9      150.39      128.45     18.90 o 
  -4   7   9      264.46      283.74     24.79 o 
  -3   7   9     1012.34      899.48     43.97 o 
  -2   7   9     1681.26     1552.82     58.53 o 
  -1   7   9      645.87      640.71     24.77 o 
   0   7   9      248.06      259.39      9.53 o 
   1   7   9      594.83      554.53     16.95 o 
   2   7   9     1766.36     1635.07     41.31 o 
   3   7   9     1015.61      967.33     26.55 o 
   4   7   9      268.62      287.37     16.00 o 
   5   7   9      156.14      146.92     11.65 o 
  -5   8   9        5.96        0.85      9.89 o 
  -4   8   9      206.79      228.60     22.68 o 
  -3   8   9       37.30       49.28      7.97 o 
  -2   8   9       74.79       66.06      7.97 o 
  -1   8   9      111.87      119.72      9.67 o 
   0   8   9     2884.80     2817.59     79.45 o 
   1   8   9      131.26      135.90      7.00 o 
   2   8   9       84.55       71.49      5.60 o 
   3   8   9       30.03       38.38      5.10 o 
   4   8   9      224.58      243.23     13.03 o 
   5   8   9        3.89        7.58      6.43 o 
  -4   9   9      147.93      171.10     20.53 o 
  -3   9   9      211.78      210.38     14.62 o 
  -2   9   9      832.17      848.42     34.38 o 
  -1   9   9        2.24        1.88      4.72 o 
   0   9   9       96.36       95.88      6.85 o 
   1   9   9        1.20       -0.06      3.07 o 
   2   9   9      817.56      836.55     23.93 o 
   3   9   9      226.04      225.41     10.13 o 
   4   9   9      177.15      171.06     11.31 o 
  -4  10   9      238.45      255.86     17.69 o 
  -3  10   9       78.03       83.37     14.32 o 
  -2  10   9       68.39       81.53      9.41 o 
  -1  10   9      296.82      295.19     15.94 o 
   0  10   9     3071.91     2895.99     82.24 o 
   1  10   9      259.66      261.78     10.78 o 
   2  10   9       76.26       79.72      6.30 o 
   3  10   9       70.41       64.30      6.92 o 
   4  10   9      224.93      256.16     14.07 o 
  -4  11   9       77.61       84.84     12.79 o 
  -3  11   9       37.81       43.13      8.62 o 
  -2  11   9      250.91      258.36     16.67 o 
  -1  11   9       19.94       24.91      6.82 o 
   0  11   9        4.72       11.63      6.05 o 
   1  11   9        9.22        8.12      4.08 o 
   2  11   9      267.83      293.03     15.68 o 
   3  11   9       37.53       31.03      5.56 o 
   4  11   9       87.08       86.15      9.42 o 
  -4  12   9      172.89      162.26     16.06 o 
  -3  12   9      287.60      274.75     18.20 o 
  -2  12   9       89.72       80.17     10.36 o 
  -1  12   9       21.74       20.29      8.36 o 
   0  12   9     1009.83     1025.52     41.06 o 
   1  12   9       24.63       19.20      5.21 o 
   2  12   9       96.47       89.97      7.13 o 
   3  12   9      296.24      267.02     22.24 o 
   4  12   9      187.45      193.10     13.95 o 
  -3  13   9       48.32       63.63     14.17 o 
  -2  13   9      396.62      422.18     22.08 o 
  -1  13   9      177.48      178.37     14.50 o 
   0  13   9       21.46       13.73      6.69 o 
   1  13   9      236.58      230.12     12.05 o 
   2  13   9      345.23      369.28     13.03 o 
   3  13   9       38.91       51.25      7.18 o 
  -3  14   9      453.44      422.77     33.74 o 
  -2  14   9       22.02       18.50      8.09 o 
  -1  14   9      124.00      134.17     13.02 o 
   0  14   9      802.98      820.00     35.54 o 
   1  14   9      148.96      142.22     10.17 o 
   2  14   9       21.52        8.30      5.92 o 
   3  14   9      446.32      430.18     16.96 o 
  -3  15   9       21.39       21.89      9.88 o 
  -2  15   9      179.17      191.49     16.51 o 
  -1  15   9      201.85      219.27     16.44 o 
   0  15   9      221.30      216.09     16.09 o 
   1  15   9      193.32      212.68     12.85 o 
   2  15   9      186.30      190.75     15.21 o 
   3  15   9       22.93       16.40      6.65 o 
  -2  16   9        0.31       -0.31      8.27 o 
  -1  16   9      279.61      230.19     17.96 o 
   0  16   9      119.14      129.97     13.62 o 
   1  16   9      312.92      284.79     18.26 o 
   2  16   9        1.55       -1.20      7.87 o 
  -1  17   9      484.67      495.48     26.76 o 
   0  17   9        1.94       -2.97      7.91 o 
   1  17   9      466.50      450.91     36.31 o 
   0   0  10     2168.81     1967.13     55.62 o 
   1   0  10      706.91      652.97     15.94 o 
   2   0  10      356.13      333.63     11.30 o 
   3   0  10        2.68        2.21      4.40 o 
   4   0  10      120.64      119.82     10.96 o 
   5   0  10      148.77      153.05     13.85 o 
  -5   1  10        3.73       -0.91      7.79 o 
  -4   1  10      110.64      119.34     10.78 o 
  -3   1  10      340.38      331.64     14.27 o 
  -2   1  10     2035.05     1951.65     57.23 o 
  -1   1  10     1125.15     1208.24     26.10 o 
   0   1  10      331.94      417.85     10.87 o 
   1   1  10     1002.81     1074.54     23.38 o 
   2   1  10     2073.84     2019.16     49.82 o 
   3   1  10      420.01      404.75     21.93 o 
   4   1  10       77.34       81.26      9.58 o 
   5   1  10        3.73        8.17     15.45 o 
  -5   2  10      219.55      251.16     23.86 o 
  -4   2  10      134.93      143.85      9.87 o 
  -3   2  10      194.52      183.36     10.14 o 
  -2   2  10       20.41       17.22      4.11 o 
  -1   2  10      553.03      484.30     11.99 o 
   0   2  10     2565.84     2390.04     51.97 o 
   1   2  10      495.69      420.34     13.41 o 
   2   2  10       15.70       10.96      3.11 o 
   3   2  10      205.67      193.58     12.18 o 
   4   2  10      120.98      131.66     10.98 o 
   5   2  10      231.22      254.26     18.56 o 
  -5   3  10      120.48      143.75     21.65 o 
  -4   3  10      108.99      121.59     11.38 o 
  -3   3  10      201.78      185.53     12.31 o 
  -2   3  10     1821.88     1787.59     53.67 o 
  -1   3  10      409.74      351.42     11.02 o 
   0   3  10      300.24      263.51      7.18 o 
   1   3  10      390.99      333.66     10.95 o 
   2   3  10     1893.23     1907.91     41.87 o 
   3   3  10      160.05      153.33      9.21 o 
   4   3  10      119.69      115.88      8.78 o 
   5   3  10      120.74      129.95     15.10 o 
  -5   4  10      218.90      265.85     17.89 o 
  -4   4  10      330.44      306.39     24.95 o 
  -3   4  10     1651.33     1520.72     87.52 o 
  -2   4  10     1432.48     1362.40     47.28 o 
  -1   4  10     2699.07     2712.95    133.88 o 
   0   4  10     1906.33     1808.80     36.51 o 
   1   4  10     2689.09     2672.16     58.58 o 
   2   4  10     1352.39     1248.25     33.53 o 
   3   4  10     1745.01     1729.70     43.63 o 
   4   4  10      360.21      347.24     14.98 o 
   5   4  10      204.63      208.70     12.86 o 
  -5   5  10      286.14      259.50     24.76 o 
  -4   5  10      196.04      201.27     19.75 o 
  -3   5  10       61.56       78.18     12.46 o 
  -2   5  10     1629.43     1614.89     59.19 o 
  -1   5  10      514.23      468.69     20.96 o 
   0   5  10     1227.79     1192.39     27.30 o 
   1   5  10      544.18      508.54     13.24 o 
   2   5  10     1624.15     1658.27     42.03 o 
   3   5  10       38.74       58.70      5.65 o 
   4   5  10      191.88      201.04     11.44 o 
   5   5  10      291.01      273.28     14.48 o 
  -5   6  10      188.18      161.12     20.50 o 
  -4   6  10       62.67       65.27     12.82 o 
  -3   6  10     1676.23     1579.80     82.67 o 
  -2   6  10      461.65      423.68     30.06 o 
  -1   6  10     1265.44     1189.79     64.13 o 
   0   6  10      735.23      705.25     19.73 o 
   1   6  10     1300.17     1228.80     31.74 o 
   2   6  10      502.49      477.12     15.00 o 
   3   6  10     1611.19     1536.24     40.38 o 
   4   6  10       48.41       50.08      7.10 o 
   5   6  10      173.69      173.53     11.81 o 
  -5   7  10      413.89      445.22     33.15 o 
  -4   7  10      310.06      276.00     24.56 o 
  -3   7  10       40.04       39.73     10.44 o 
  -2   7  10      132.09      136.69     10.47 o 
  -1   7  10      710.27      652.35     27.35 o 
   0   7  10     1564.68     1497.49     38.23 o 
   1   7  10      733.76      669.91     19.21 o 
   2   7  10      113.45      125.45      7.05 o 
   3   7  10       41.49       43.85      5.24 o 
   4   7  10      296.57      295.95     14.23 o 
   5   7  10      393.31      389.13     18.00 o 
  -4   8  10       47.75       48.35     12.75 o 
  -3   8  10      718.00      706.60     28.28 o 
  -2   8  10      286.38      289.16     19.03 o 
  -1   8  10      670.52      645.29     27.94 o 
   0   8  10       98.02      105.90      7.16 o 
   1   8  10      740.65      688.47     20.33 o 
   2   8  10      301.62      276.12     10.96 o 
   3   8  10      617.95      576.70     19.56 o 
   4   8  10       36.75       35.04      6.90 o 
  -4   9  10       63.03       52.61     13.40 o 
  -3   9  10        4.47        7.99      6.13 o 
  -2   9  10       41.84       40.13      7.35 o 
  -1   9  10      483.87      429.71     23.93 o 
   0   9  10     2873.30     2817.16     80.01 o 
   1   9  10      586.69      532.12     16.05 o 
   2   9  10       45.56       42.69      5.28 o 
   3   9  10        7.26       10.52      4.36 o 
   4   9  10       39.02       30.83      7.14 o 
  -4  10  10       53.28       47.96     13.47 o 
  -3  10  10      224.55      238.06     15.47 o 
  -2  10  10       34.35       38.73     11.91 o 
  -1  10  10      188.92      207.69     13.31 o 
   0  10  10      523.57      481.57     22.61 o 
   1  10  10      132.63      153.04      8.30 o 
   2  10  10       34.61       42.22      5.29 o 
   3  10  10      186.31      190.34     10.08 o 
   4  10  10       50.10       50.51      7.93 o 
  -4  11  10       43.26       51.28     14.22 o 
  -3  11  10       16.27       28.07      7.92 o 
  -2  11  10       41.18       49.63      8.71 o 
  -1  11  10      211.90      203.25     14.68 o 
   0  11  10     1110.27     1070.60     49.50 o 
   1  11  10      270.41      255.61     10.70 o 
   2  11  10       45.86       47.42      5.57 o 
   3  11  10       15.38       17.61      5.18 o 
   4  11  10       47.23       45.96      8.24 o 
  -4  12  10       62.00       76.10     16.24 o 
  -3  12  10      314.62      334.88     20.30 o 
  -2  12  10      136.46      149.18     18.94 o 
  -1  12  10      151.50      143.73     14.25 o 
   0  12  10      109.61      115.82     21.13 o 
   1  12  10      189.36      184.56     10.69 o 
   2  12  10      133.05      149.52     11.93 o 
   3  12  10      334.03      328.35     16.17 o 
   4  12  10       55.08       53.76      8.68 o 
  -3  13  10      210.61      205.86     23.59 o 
  -2  13  10      128.48      129.16     13.32 o 
  -1  13  10      166.40      159.98     13.21 o 
   0  13  10      366.46      357.77     19.79 o 
   1  13  10      133.75      127.49      9.66 o 
   2  13  10      142.31      143.41      9.06 o 
   3  13  10      229.08      243.97     19.47 o 
  -3  14  10      146.36      166.52     15.90 o 
  -2  14  10       93.89      106.43     12.87 o 
  -1  14  10      116.92      143.03     14.74 o 
   0  14  10      708.87      673.94     30.87 o 
   1  14  10      124.92      136.51     12.80 o 
   2  14  10       93.69      106.19      8.57 o 
   3  14  10      152.64      154.30     11.88 o 
  -2  15  10      268.71      276.24     25.64 o 
  -1  15  10      142.52      145.11     37.20 o 
   0  15  10        9.79        8.57      8.46 o 
   1  15  10      177.82      158.17     14.03 o 
   2  15  10      263.86      267.42     26.26 o 
  -2  16  10       40.69       45.52     11.18 o 
  -1  16  10      218.74      208.07     17.23 o 
   0  16  10      632.52      597.21     29.62 o 
   1  16  10      253.04      247.97     21.96 o 
   2  16  10       38.69       41.38     15.55 o 
   0  17  10        6.10        0.22      8.36 o 
   1   0  11       46.99       38.99      3.19 o 
   2   0  11     1795.03     1618.74     41.38 o 
   3   0  11       33.12       26.48      5.48 o 
   4   0  11       65.62       76.46     20.42 o 
   5   0  11       49.22       40.92     12.77 o 
  -5   1  11       83.43       84.38     11.49 o 
  -4   1  11      101.54      110.13     11.01 o 
  -3   1  11      344.67      327.75     13.64 o 
  -2   1  11      205.05      175.47      9.54 o 
  -1   1  11      735.65      709.28     17.33 o 
   0   1  11       45.89       28.57      2.72 o 
   1   1  11      734.38      701.70     17.17 o 
   2   1  11      212.64      205.93      8.33 o 
   3   1  11      334.85      304.87     16.48 o 
   4   1  11       83.48       85.18      9.74 o 
   5   1  11       76.63       70.38     10.38 o 
  -5   2  11       21.59       23.59      9.09 o 
  -4   2  11      340.20      339.40     15.11 o 
  -3   2  11      237.27      235.74     11.10 o 
  -2   2  11     2049.92     1932.24     55.65 o 
  -1   2  11      159.50      152.46      6.19 o 
   0   2  11      211.91      188.18      6.40 o 
   1   2  11      190.80      182.08      7.26 o 
   2   2  11     1986.68     1901.13     48.24 o 
   3   2  11      171.39      154.86     11.89 o 
   4   2  11      319.68      324.65     17.94 o 
   5   2  11       25.92       30.76      8.35 o 
  -5   3  11      120.69      122.06     13.74 o 
  -4   3  11      165.38      196.64     11.48 o 
  -3   3  11       22.39       20.86      5.17 o 
  -2   3  11      864.52      890.72     28.38 o 
  -1   3  11      335.60      320.74     11.01 o 
   0   3  11     1156.16     1118.78     23.51 o 
   1   3  11      360.37      346.32     11.16 o 
   2   3  11      866.14      896.63     24.45 o 
   3   3  11       18.14       19.31      5.89 o 
   4   3  11      166.97      179.59     13.40 o 
   5   3  11      123.04      130.47     12.67 o 
  -5   4  11      102.06      100.15     13.93 o 
  -4   4  11      237.13      260.22     33.04 o 
  -3   4  11      692.58      645.68     28.36 o 
  -2   4  11     2296.53     2242.31     64.63 o 
  -1   4  11      861.42      817.33     46.17 o 
   0   4  11      490.91      495.61     11.81 o 
   1   4  11      873.05      824.17     20.06 o 
   2   4  11     2271.48     2245.95     56.02 o 
   3   4  11      662.00      649.97     19.65 o 
   4   4  11      240.09      221.01     12.16 o 
   5   4  11      107.06      113.41     12.18 o 
  -5   5  11      143.02      151.25     21.54 o 
  -4   5  11       74.97       83.29     13.66 o 
  -3   5  11     1717.40     1679.07     91.43 o 
  -2   5  11      219.67      219.50     13.18 o 
  -1   5  11      589.79      517.23     24.42 o 
   0   5  11     2086.73     1931.10     43.11 o 
   1   5  11      586.17      487.77     13.36 o 
   2   5  11      254.38      236.51      9.69 o 
   3   5  11     1821.21     1759.54     45.11 o 
   4   5  11       67.29       68.86      8.48 o 
   5   5  11      159.53      177.74     13.12 o 
  -5   6  11      252.38      300.63     26.09 o 
  -4   6  11      143.21      131.51     17.41 o 
  -3   6  11      320.31      296.95     23.85 o 
  -2   6  11      592.91      535.31     33.51 o 
  -1   6  11      786.78      788.92     30.80 o 
   0   6  11     1761.78     1691.33     42.76 o 
   1   6  11      775.26      748.73     21.42 o 
   2   6  11      554.33      519.48     16.35 o 
   3   6  11      332.47      303.68     11.98 o 
   4   6  11      167.93      167.94     10.71 o 
   5   6  11      222.18      248.52     14.23 o 
  -4   7  11       37.17       34.19     11.49 o 
  -3   7  11      946.14      898.31     53.20 o 
  -2   7  11      252.84      266.27     14.87 o 
  -1   7  11      606.34      572.30     25.40 o 
   0   7  11      303.48      285.09     10.62 o 
   1   7  11      644.16      612.15     17.96 o 
   2   7  11      248.77      245.84     10.26 o 
   3   7  11      960.01      918.08     26.22 o 
   4   7  11       55.96       41.43      7.10 o 
  -4   8  11       16.12        5.11      9.50 o 
  -3   8  11      173.01      151.16     12.53 o 
  -2   8  11       35.29       42.95      7.45 o 
  -1   8  11      184.32      168.09     11.98 o 
   0   8  11     2052.97     2060.79     74.02 o 
   1   8  11      185.47      171.86      8.32 o 
   2   8  11       38.50       39.06      5.05 o 
   3   8  11      171.52      168.95     11.05 o 
   4   8  11       21.32       28.02      6.80 o 
  -4   9  11       16.02        7.06      9.79 o 
  -3   9  11      397.47      421.58     33.12 o 
  -2   9  11      194.38      178.69     13.47 o 
  -1   9  11      888.92      834.32     31.91 o 
   0   9  11       45.88       67.64      8.50 o 
   1   9  11      765.68      710.05     21.71 o 
   2   9  11      195.72      184.94      9.17 o 
   3   9  11      453.39      452.09     15.71 o 
   4   9  11        9.07        4.14      5.99 o 
  -4  10  11       29.25       27.92     12.23 o 
  -3  10  11      104.46      105.29     11.55 o 
  -2  10  11       27.79       23.21      7.19 o 
  -1  10  11       44.63       40.81      7.75 o 
   0  10  11      504.88      491.88     23.21 o 
   1  10  11       31.32       24.82      4.78 o 
   2  10  11       19.61       17.95      4.64 o 
   3  10  11      111.40      109.71      7.94 o 
   4  10  11       31.36       23.08      7.24 o 
  -4  11  11       22.73       14.38     11.45 o 
  -3  11  11      304.18      338.21     23.05 o 
  -2  11  11      142.38      142.26     17.65 o 
  -1  11  11      215.05      221.67     14.39 o 
   0  11  11       57.28       54.23      8.60 o 
   1  11  11      165.80      170.92      9.19 o 
   2  11  11      117.14      115.14      7.92 o 
   3  11  11      314.58      312.20     13.36 o 
   4  11  11       20.85       16.21      7.29 o 
  -3  12  11      212.69      228.76     24.73 o 
  -2  12  11       52.91       66.42     20.97 o 
  -1  12  11      416.85      392.09     27.80 o 
   0  12  11      521.28      501.05     24.29 o 
   1  12  11      390.25      354.49     15.73 o 
   2  12  11       63.50       64.74      7.14 o 
   3  12  11      211.98      200.92     12.77 o 
  -3  13  11      352.15      354.47     22.69 o 
  -2  13  11      232.94      205.42     16.08 o 
  -1  13  11      196.88      174.04     14.64 o 
   0  13  11      257.87      237.29     16.39 o 
   1  13  11      190.36      203.19     14.66 o 
   2  13  11      202.41      179.34     11.92 o 
   3  13  11      353.59      318.48     22.88 o 
  -2  14  11      132.08      132.59     14.14 o 
  -1  14  11      223.06      235.71     16.91 o 
   0  14  11       21.95       22.06      8.41 o 
   1  14  11      221.67      237.82     16.47 o 
   2  14  11      122.25      145.36      9.77 o 
  -2  15  11       59.05       71.60     11.58 o 
  -1  15  11      379.47      357.89     21.96 o 
   0  15  11      666.06      640.76     30.78 o 
   1  15  11      390.29      405.53     22.23 o 
   2  15  11       59.47       46.95     12.74 o 
  -1  16  11       22.95       42.20     29.20 o 
   0  16  11      128.16      132.99     14.30 o 
   1  16  11       19.11       32.84      9.55 o 
   0   0  12      696.50      805.08     24.90 o 
   1   0  12     1960.39     1836.33     46.24 o 
   2   0  12        0.43       -0.32      2.79 o 
   3   0  12      103.13      121.20      8.26 o 
   4   0  12       43.71       39.24     12.23 o 
   5   0  12      245.02      292.94     21.18 o 
  -5   1  12       10.42        8.34     25.04 o 
  -4   1  12       21.08       26.27      7.86 o 
  -3   1  12      492.07      508.61     18.91 o 
  -2   1  12      108.92      117.78      6.62 o 
  -1   1  12      699.48      655.71     16.90 o 
   0   1  12      279.34      311.92      9.11 o 
   1   1  12      761.20      704.38     19.23 o 
   2   1  12      109.52      106.22      6.20 o 
   3   1  12      527.47      517.32     23.21 o 
   4   1  12       24.83       17.01      6.98 o 
   5   1  12       10.55        8.61      7.78 o 
  -5   2  12      406.08      418.23     23.40 o 
  -4   2  12      122.34      120.66     12.09 o 
  -3   2  12      831.67      784.80     27.24 o 
  -2   2  12      540.61      509.12     18.80 o 
  -1   2  12     1372.46     1367.90     34.34 o 
   0   2  12       56.20       41.31      5.33 o 
   1   2  12     1331.50     1291.04     34.31 o 
   2   2  12      588.65      561.96     16.50 o 
   3   2  12      887.97      893.84     64.49 o 
   4   2  12      135.47      145.96     11.87 o 
   5   2  12      394.69      396.82     22.04 o 
  -5   3  12        2.36        5.46     28.34 o 
  -4   3  12       97.60      112.85      9.27 o 
  -3   3  12      570.09      534.99     20.42 o 
  -2   3  12       13.99        9.13      4.49 o 
  -1   3  12      887.25      826.90     22.60 o 
   0   3  12      544.44      527.10     13.81 o 
   1   3  12      882.80      813.51     22.60 o 
   2   3  12       23.41       20.86      5.25 o 
   3   3  12      545.31      524.34     19.71 o 
   4   3  12      108.22      112.15     10.99 o 
   5   3  12        3.18        0.12      7.51 o 
  -5   4  12      306.86      332.58     24.82 o 
  -4   4  12       54.47       57.30      7.73 o 
  -3   4  12      520.11      501.34     23.73 o 
  -2   4  12     1071.89     1032.93     32.85 o 
  -1   4  12     1069.41      961.55     35.59 o 
   0   4  12       11.31        6.06      2.76 o 
   1   4  12     1059.07      951.04     25.82 o 
   2   4  12     1071.82     1068.64     33.09 o 
   3   4  12      536.72      492.45     16.24 o 
   4   4  12       46.13       56.95      9.01 o 
   5   4  12      316.52      329.74     28.50 o 
  -4   5  12      246.54      228.57     17.20 o 
  -3   5  12      436.55      431.45     22.30 o 
  -2   5  12      805.03      816.24     26.26 o 
  -1   5  12      254.39      230.78     10.79 o 
   0   5  12      911.61      901.96     21.85 o 
   1   5  12      255.53      236.45      8.32 o 
   2   5  12      772.30      763.30     22.44 o 
   3   5  12      504.31      466.09     15.51 o 
   4   5  12      259.76      249.28     15.56 o 
  -4   6  12      228.91      241.12     22.77 o 
  -3   6  12      243.71      248.51     21.08 o 
  -2   6  12     1248.99     1160.32     43.66 o 
  -1   6  12      214.58      220.48     13.28 o 
   0   6  12      117.16      144.69      8.71 o 
   1   6  12      220.24      217.62     10.89 o 
   2   6  12     1224.48     1124.99     30.76 o 
   3   6  12      239.20      213.88     10.14 o 
   4   6  12      251.28      246.69     13.09 o 
  -4   7  12      230.02      227.81     21.67 o 
  -3   7  12       12.95       20.04      9.89 o 
  -2   7  12      198.70      186.26     13.10 o 
  -1   7  12        0.79        6.18     11.60 o 
   0   7  12     1785.13     1736.01     51.65 o 
   1   7  12        0.59       -1.87      3.27 o 
   2   7  12      219.09      207.13      9.52 o 
   3   7  12       23.78       28.74      5.10 o 
   4   7  12      203.28      203.46     12.25 o 
  -4   8  12      187.02      173.51     20.37 o 
  -3   8  12       39.65       51.63     12.27 o 
  -2   8  12     1054.69     1020.95     41.02 o 
  -1   8  12      134.16      145.34     11.50 o 
   0   8  12      330.64      329.40     17.44 o 
   1   8  12      157.02      152.86      8.10 o 
   2   8  12     1071.24     1042.23     28.88 o 
   3   8  12       42.48       41.26      6.75 o 
   4   8  12      189.72      175.58     16.92 o 
  -4   9  12      265.41      266.92     24.17 o 
  -3   9  12       23.77       33.93     10.96 o 
  -2   9  12       73.83       70.92      9.23 o 
  -1   9  12      473.17      432.06     22.13 o 
   0   9  12     1968.46     1931.19     70.57 o 
   1   9  12      494.64      474.87     15.62 o 
   2   9  12       71.57       62.01      6.10 o 
   3   9  12       24.35       28.54      5.31 o 
   4   9  12      220.91      219.98     11.50 o 
  -4  10  12      264.59      238.58     24.37 o 
  -3  10  12       70.54       73.21     14.32 o 
  -2  10  12      340.08      339.62     19.21 o 
  -1  10  12       57.99       57.66      8.86 o 
   0  10  12       21.75       28.90      7.36 o 
   1  10  12       51.41       46.38      5.65 o 
   2  10  12      361.57      348.23     13.39 o 
   3  10  12       67.52       54.32      6.59 o 
   4  10  12      258.56      237.42     14.00 o 
  -3  11  12       46.59       58.17     14.48 o 
  -2  11  12        1.05       -4.38      5.82 o 
  -1  11  12        0.25       -3.57      6.29 o 
   0  11  12      490.93      447.31     22.54 o 
   1  11  12        1.03        4.90      5.06 o 
   2  11  12        0.35       -5.81      4.06 o 
   3  11  12       46.04       52.34      6.71 o 
  -3  12  12       34.67       38.96      9.78 o 
  -2  12  12       55.13       87.50     11.55 o 
  -1  12  12      103.55      114.72     11.95 o 
   0  12  12       22.82       26.71      7.68 o 
   1  12  12       89.87       87.69     10.63 o 
   2  12  12       55.79       94.35      7.76 o 
   3  12  12       41.09       35.48      6.44 o 
  -3  13  12       77.17      109.53     13.40 o 
  -2  13  12      178.95      162.63     19.36 o 
  -1  13  12       40.98       48.42     12.64 o 
   0  13  12      529.87      554.98     26.97 o 
   1  13  12       43.42       55.55      9.29 o 
   2  13  12      170.02      147.80      9.55 o 
   3  13  12       80.42      113.25     10.72 o 
  -2  14  12      116.29      154.11     14.83 o 
  -1  14  12      222.49      228.77     16.95 o 
   0  14  12      105.26      108.52     12.49 o 
   1  14  12      214.66      188.25     23.31 o 
   2  14  12      101.97      114.77      9.19 o 
  -1  15  12       63.21       80.09     12.13 o 
   0  15  12      372.66      324.82     20.71 o 
   1  15  12       73.70       76.39     16.71 o 
   0  16  12       36.86       35.23     10.21 o 
   1   0  13       12.13        9.69      3.01 o 
   2   0  13     1350.75     1279.52     33.93 o 
   3   0  13      118.69      120.42     10.63 o 
   4   0  13      163.31      187.22     14.10 o 
  -4   1  13      195.85      229.79     20.43 o 
  -3   1  13      145.31      142.35     10.89 o 
  -2   1  13      201.40      208.96     10.34 o 
  -1   1  13       22.70       17.28      3.47 o 
   0   1  13       73.62       55.29      4.47 o 
   1   1  13       20.37       17.71      3.44 o 
   2   1  13      177.37      181.17      8.66 o 
   3   1  13      130.27      130.88     10.96 o 
   4   1  13      199.30      194.79     27.20 o 
  -4   2  13      122.90      114.56     13.88 o 
  -3   2  13       18.15       18.51      5.26 o 
  -2   2  13     1460.41     1391.96     42.55 o 
  -1   2  13      251.71      241.10      9.54 o 
   0   2  13        0.92       -1.05      2.28 o 
   1   2  13      276.85      265.24      9.71 o 
   2   2  13     1514.72     1425.68     36.96 o 
   3   2  13       25.93       34.79     11.68 o 
   4   2  13      106.93      104.85     17.85 o 
  -4   3  13      158.93      175.00     11.36 o 
  -3   3  13      236.53      231.32     11.66 o 
  -2   3  13       98.66       82.21      9.03 o 
  -1   3  13      554.00      520.88     14.13 o 
   0   3  13     2033.90     1897.75     46.52 o 
   1   3  13      546.51      516.82     15.80 o 
   2   3  13       84.25       79.26      6.89 o 
   3   3  13      186.29      184.22     10.92 o 
   4   3  13      140.97      160.02     18.22 o 
  -4   4  13       46.81       51.65      7.71 o 
  -3   4  13       95.53       90.08      8.19 o 
  -2   4  13      494.89      521.97     25.33 o 
  -1   4  13      713.52      692.76     19.90 o 
   0   4  13       26.15       24.66      3.91 o 
   1   4  13      727.77      707.83     20.25 o 
   2   4  13      451.46      451.67     17.86 o 
   3   4  13      109.68      106.26      8.30 o 
   4   4  13       44.04       47.20      8.74 o 
  -4   5  13       80.80       80.78      8.89 o 
  -3   5  13      229.33      222.53     15.56 o 
  -2   5  13      434.43      430.38     20.04 o 
  -1   5  13      479.45      455.08     17.16 o 
   0   5  13     1622.33     1595.20     41.17 o 
   1   5  13      499.26      496.30     17.82 o 
   2   5  13      389.50      361.97     13.41 o 
   3   5  13      241.99      260.90     10.95 o 
   4   5  13       76.09       84.58     10.29 o 
  -4   6  13        4.61        8.12     10.74 o 
  -3   6  13      182.68      157.13     12.73 o 
  -2   6  13      838.90      799.49     31.07 o 
  -1   6  13      751.99      776.34     39.01 o 
   0   6  13      129.28      140.54      8.88 o 
   1   6  13      739.09      699.60     20.94 o 
   2   6  13      728.95      682.80     21.21 o 
   3   6  13      154.81      130.58      8.14 o 
   4   6  13        7.31        5.62      5.55 o 
  -4   7  13       83.09       70.96     14.67 o 
  -3   7  13      365.19      408.65     30.06 o 
  -2   7  13       74.94       56.11     15.19 o 
  -1   7  13      485.70      467.21     22.00 o 
   0   7  13      926.11      817.54     27.22 o 
   1   7  13      487.54      464.69     15.32 o 
   2   7  13       68.70       64.28      6.07 o 
   3   7  13      369.86      408.00     14.84 o 
   4   7  13       87.55       75.02      8.61 o 
  -4   8  13       77.56       66.11     14.64 o 
  -3   8  13      110.78       94.13     15.10 o 
  -2   8  13       41.99       37.46      7.76 o 
  -1   8  13      793.15      775.80     32.83 o 
   0   8  13      965.31      975.12     38.92 o 
   1   8  13      861.05      793.96     23.00 o 
   2   8  13       35.15       38.72      5.31 o 
   3   8  13      104.71      102.56      7.68 o 
   4   8  13       80.75       72.45      8.83 o 
  -3   9  13      258.82      299.17     26.26 o 
  -2   9  13       31.87       32.87      7.83 o 
  -1   9  13      279.51      297.84     20.17 o 
   0   9  13        2.67        9.51      6.23 o 
   1   9  13      293.35      274.96     13.74 o 
   2   9  13       34.16       34.91      5.49 o 
   3   9  13      277.09      323.72     13.22 o 
  -3  10  13       37.97       20.11     10.70 o 
  -2  10  13       27.19       23.63      7.52 o 
  -1  10  13      551.90      578.46     38.83 o 
   0  10  13        1.64        5.83      6.28 o 
   1  10  13      559.62      550.24     21.37 o 
   2  10  13       31.83       27.48      5.40 o 
   3  10  13       35.09       36.25      6.11 o 
  -3  11  13      185.03      204.97     22.58 o 
  -2  11  13      106.30      113.28     13.13 o 
  -1  11  13      334.32      373.14     20.15 o 
   0  11  13       13.81       17.90      7.42 o 
   1  11  13      321.98      328.96     15.86 o 
   2  11  13      115.64      108.80      8.24 o 
   3  11  13      177.60      201.73     13.15 o 
  -3  12  13        7.23       10.28     10.87 o 
  -2  12  13       38.51       42.28     12.54 o 
  -1  12  13      416.15      426.01     22.53 o 
   0  12  13       25.16       21.46      7.97 o 
   1  12  13      397.93      395.69     21.62 o 
   2  12  13       51.93       64.31      7.18 o 
   3  12  13        8.53        2.01      5.19 o 
  -2  13  13       48.38       39.54     10.15 o 
  -1  13  13       77.43       89.94     11.87 o 
   0  13  13      384.78      371.43     21.25 o 
   1  13  13       88.77       96.57     11.49 o 
   2  13  13       44.49       48.33      8.25 o 
  -2  14  13      189.78      191.37     16.79 o 
  -1  14  13      139.09      146.02     14.26 o 
   0  14  13       73.35       50.97     10.59 o 
   1  14  13      133.50      132.74     29.59 o 
   2  14  13      203.23      197.46     27.00 o 
  -1  15  13       34.28       37.02     10.48 o 
   0  15  13      322.57      374.43     22.59 o 
   1  15  13       36.10       40.03      9.61 o 
   0   0  14      110.38       93.27      8.11 o 
   1   0  14      914.79      922.61     25.36 o 
   2   0  14        5.28        6.30      4.06 o 
   3   0  14      101.88       67.25     12.53 o 
   4   0  14       86.62      107.55     16.38 o 
  -4   1  14      161.83      168.40     13.94 o 
  -3   1  14      611.09      572.03     20.96 o 
  -2   1  14      444.61      414.22     14.39 o 
  -1   1  14      411.01      376.66     14.97 o 
   0   1  14      111.80       99.60      5.18 o 
   1   1  14      431.14      393.95     13.00 o 
   2   1  14      474.89      450.03     14.49 o 
   3   1  14      627.23      588.31     25.98 o 
   4   1  14      173.08      183.05     21.16 o 
  -4   2  14       53.29       60.81     10.25 o 
  -3   2  14       19.35       19.14      7.30 o 
  -2   2  14       99.52      101.04     13.82 o 
  -1   2  14      305.11      313.71     13.32 o 
   0   2  14      986.54     1002.15     31.58 o 
   1   2  14      313.99      329.31     11.64 o 
   2   2  14      110.99      114.13      8.07 o 
   3   2  14       31.55       26.09      7.25 o 
   4   2  14       43.36       55.15      9.40 o 
  -4   3  14      146.13      135.96     13.34 o 
  -3   3  14      287.82      316.62     14.12 o 
  -2   3  14     1199.25     1202.94     37.90 o 
  -1   3  14      420.27      410.22     14.10 o 
   0   3  14       75.95       74.31      6.25 o 
   1   3  14      466.07      461.84     14.38 o 
   2   3  14     1261.03     1239.54     38.09 o 
   3   3  14      258.59      265.73     13.47 o 
   4   3  14      158.21      138.71     12.81 o 
  -4   4  14       43.11       50.08      7.76 o 
  -3   4  14       28.40       39.07      6.54 o 
  -2   4  14      309.86      312.84     18.39 o 
  -1   4  14      733.98      739.42     56.33 o 
   0   4  14      249.78      227.77      9.52 o 
   1   4  14      767.87      783.41     21.98 o 
   2   4  14      289.43      261.07     13.00 o 
   3   4  14       25.59       24.43      5.80 o 
   4   4  14       33.98       44.43     12.75 o 
  -4   5  14      172.17      180.61     16.60 o 
  -3   5  14      331.71      312.00     14.97 o 
  -2   5  14      197.23      188.31     11.06 o 
  -1   5  14      307.17      321.32     25.44 o 
   0   5  14      555.98      577.61     17.72 o 
   1   5  14      334.73      361.50     14.89 o 
   2   5  14      198.42      209.58     13.19 o 
   3   5  14      368.12      341.19     14.97 o 
   4   5  14      180.65      175.30     14.07 o 
  -4   6  14       46.59       22.86      7.18 o 
  -3   6  14      455.08      443.73     22.60 o 
  -2   6  14      797.41      845.98     33.52 o 
  -1   6  14      443.30      450.36     25.72 o 
   0   6  14        3.24       -1.53      4.00 o 
   1   6  14      459.11      445.22     19.56 o 
   2   6  14      781.69      763.47     23.12 o 
   3   6  14      444.61      420.07     15.29 o 
   4   6  14       68.09       52.18      9.59 o 
  -4   7  14      339.19      322.02     20.48 o 
  -3   7  14      294.13      260.63     17.34 o 
  -2   7  14       71.76       79.82      9.39 o 
  -1   7  14      119.26      129.27     15.23 o 
   0   7  14        7.16       11.40      4.82 o 
   1   7  14      101.49       91.79      8.13 o 
   2   7  14       68.13       64.74      8.80 o 
   3   7  14      292.27      266.38     11.72 o 
   4   7  14      320.80      293.25     15.20 o 
  -3   8  14      121.83      112.28     16.82 o 
  -2   8  14      307.25      314.00     25.74 o 
  -1   8  14      491.17      497.51     37.79 o 
   0   8  14     1125.98     1074.34     42.50 o 
   1   8  14      484.37      439.31     18.32 o 
   2   8  14      294.39      319.02     14.92 o 
   3   8  14      123.78      135.80      8.72 o 
  -3   9  14        7.63       10.90      9.44 o 
  -2   9  14        5.93        9.60      6.88 o 
  -1   9  14       30.06       36.54     10.30 o 
   0   9  14        5.00       -0.68      5.80 o 
   1   9  14       52.12       54.47      7.22 o 
   2   9  14        5.35        4.54      4.40 o 
   3   9  14        5.75        1.10      4.66 o 
  -3  10  14       88.71       86.25     15.78 o 
  -2  10  14      254.82      289.45     17.83 o 
  -1  10  14      243.47      258.02     17.67 o 
   0  10  14       14.40       14.26      7.20 o 
   1  10  14      249.61      232.22     13.15 o 
   2  10  14      251.13      264.12     12.06 o 
   3  10  14       90.25      105.65      8.43 o 
  -3  11  14       35.36       27.17     12.17 o 
  -2  11  14       43.96       36.34      9.04 o 
  -1  11  14      126.98      144.87     13.47 o 
   0  11  14      662.38      692.47     31.18 o 
   1  11  14      125.21      137.86     10.65 o 
   2  11  14       35.78       23.24      5.83 o 
   3  11  14       44.06       32.84      6.40 o 
  -2  12  14      137.25      139.48     13.96 o 
  -1  12  14      221.11      194.06     30.57 o 
   0  12  14        8.25       13.55      7.50 o 
   1  12  14      221.88      200.50     37.86 o 
   2  12  14      134.07      143.12     11.39 o 
  -2  13  14       32.37       30.78      9.66 o 
  -1  13  14       32.48       59.62     20.50 o 
   0  13  14      255.06      256.14     17.77 o 
   1  13  14       34.88       51.28      9.83 o 
   2  13  14       22.78       20.44      7.25 o 
  -1  14  14      243.17      226.79     17.79 o 
   0  14  14        0.68       12.65      8.36 o 
   1  14  14      247.64      254.40     17.71 o 
   1   0  15      131.70      144.28      7.65 o 
   2   0  15      549.06      541.61     17.17 o 
   3   0  15      280.88      303.33     31.72 o 
   4   0  15       77.34       79.75     19.75 o 
  -4   1  15      199.46      190.87     14.84 o 
  -3   1  15       91.71       94.87     19.47 o 
  -2   1  15       37.52       49.90      8.52 o 
  -1   1  15     1187.96     1245.35     36.97 o 
   0   1  15      350.64      360.09     14.31 o 
   1   1  15     1138.86     1130.26     31.48 o 
   2   1  15       36.88       44.80      5.11 o 
   3   1  15       95.35       93.83     10.22 o 
   4   1  15      200.13      190.21     14.70 o 
  -4   2  15       62.36       65.24     10.62 o 
  -3   2  15      421.11      438.33     17.40 o 
  -2   2  15      191.43      192.41     10.57 o 
  -1   2  15      192.65      210.44     15.85 o 
   0   2  15       38.82       46.58      6.88 o 
   1   2  15      201.87      222.76      9.48 o 
   2   2  15      181.16      174.30     10.34 o 
   3   2  15      397.77      398.78     21.10 o 
   4   2  15       54.02       48.36      9.48 o 
  -4   3  15       61.57       64.52     10.82 o 
  -3   3  15      203.58      209.02     11.93 o 
  -2   3  15       82.41       84.86      7.54 o 
  -1   3  15     1156.74     1118.87     34.51 o 
   0   3  15      232.25      232.18     11.18 o 
   1   3  15     1080.28     1057.08     29.50 o 
   2   3  15       85.33       88.19      7.64 o 
   3   3  15      219.17      201.63     11.73 o 
   4   3  15       62.63       43.57      9.35 o 
  -4   4  15       51.78       52.55      8.16 o 
  -3   4  15       57.84       78.16      8.91 o 
  -2   4  15       11.67        6.44      4.86 o 
  -1   4  15      327.64      328.81     24.86 o 
   0   4  15      354.57      341.43     12.36 o 
   1   4  15      328.00      330.40     14.32 o 
   2   4  15        2.81       -2.71      4.23 o 
   3   4  15       37.02       36.92      6.42 o 
   4   4  15       51.80       58.32      9.98 o 
  -4   5  15       84.86       76.79      9.26 o 
  -3   5  15        1.43        3.79      5.52 o 
  -2   5  15      189.69      191.27     11.20 o 
  -1   5  15      592.22      576.63     36.41 o 
   0   5  15      146.23      143.67      7.86 o 
   1   5  15      543.94      548.95     20.48 o 
   2   5  15      207.04      207.00     11.48 o 
   3   5  15        3.53        9.31      5.11 o 
   4   5  15       91.89       72.62     10.54 o 
  -3   6  15       86.58       81.65      8.73 o 
  -2   6  15       76.93       70.24      7.76 o 
  -1   6  15      128.38      155.93     12.15 o 
   0   6  15      626.84      615.58     22.09 o 
   1   6  15      133.30      148.47      9.85 o 
   2   6  15       59.01       63.96      7.31 o 
   3   6  15      106.21      113.07      9.60 o 
  -3   7  15       94.98      108.19     11.73 o 
  -2   7  15      195.42      216.28     15.63 o 
  -1   7  15      286.27      297.03     29.48 o 
   0   7  15      286.62      282.58     13.63 o 
   1   7  15      298.80      288.83     13.97 o 
   2   7  15      176.36      191.93     11.55 o 
   3   7  15       75.31       92.82      7.58 o 
  -3   8  15       30.59       38.81     11.68 o 
  -2   8  15       51.05       65.53     13.40 o 
  -1   8  15      449.85      461.85     34.89 o 
   0   8  15      128.35      145.88     12.23 o 
   1   8  15      490.26      489.21     19.39 o 
   2   8  15       50.55       58.68      6.38 o 
   3   8  15       25.63       29.59      5.69 o 
  -3   9  15       60.59       59.41     14.15 o 
  -2   9  15      168.39      167.17     20.27 o 
  -1   9  15      177.23      204.94     14.73 o 
   0   9  15       75.58       55.21     13.88 o 
   1   9  15      172.68      183.10     11.75 o 
   2   9  15      176.37      198.29     10.34 o 
   3   9  15       62.75       68.54      8.49 o 
  -2  10  15       14.92       31.01     11.49 o 
  -1  10  15      137.95      150.62     15.97 o 
   0  10  15      722.51      702.81     54.61 o 
   1  10  15      141.41      150.49     10.94 o 
   2  10  15       13.47        3.98      5.95 o 
  -2  11  15      280.34      302.70     35.43 o 
  -1  11  15       42.42       45.35      9.77 o 
   0  11  15      105.94      111.13     12.26 o 
   1  11  15       47.27       50.95      7.84 o 
   2  11  15      284.59      286.93     20.38 o 
  -2  12  15       23.09       22.66      8.79 o 
  -1  12  15       72.37       67.86     11.19 o 
   0  12  15      261.93      229.11     16.82 o 
   1  12  15       78.06       94.54     11.49 o 
   2  12  15       22.73       17.39      7.18 o 
  -1  13  15       40.19       54.06     10.80 o 
   0  13  15      110.44      129.75     13.71 o 
   1  13  15       32.76       47.82      9.68 o 
   0   0  16      975.95     1030.63     57.75 o 
   1   0  16       33.21       29.97      6.15 o 
   2   0  16      152.82      192.86     17.07 o 
   3   0  16        1.58       -3.81      6.23 o 
   4   0  16      337.55      342.91     21.60 o 
  -3   1  16       41.22       38.69      8.13 o 
  -2   1  16      625.39      651.09     20.30 o 
  -1   1  16       63.43       62.02      6.56 o 
   0   1  16      165.29      177.12     21.65 o 
   1   1  16       77.46       73.27      5.93 o 
   2   1  16      660.82      683.08     23.59 o 
   3   1  16       47.28       41.59      8.22 o 
  -3   2  16      109.30      113.14      9.02 o 
  -2   2  16      122.83      145.30     20.20 o 
  -1   2  16       20.06       18.89      4.80 o 
   0   2  16      672.86      670.43     28.95 o 
   1   2  16       30.29       37.57      4.84 o 
   2   2  16      124.19      128.95      9.16 o 
   3   2  16       99.10       84.29     10.39 o 
  -3   3  16       27.29       32.20      7.94 o 
  -2   3  16      535.61      519.27     20.56 o 
  -1   3  16       81.76       88.82     11.75 o 
   0   3  16       30.21       38.96      5.55 o 
   1   3  16       98.98      105.14      7.87 o 
   2   3  16      627.66      627.78     21.53 o 
   3   3  16       27.10       30.45      6.38 o 
  -3   4  16      133.29      144.64     10.48 o 
  -2   4  16       77.17       78.40      7.73 o 
  -1   4  16      192.30      193.10     18.68 o 
   0   4  16      431.72      477.12     15.71 o 
   1   4  16      188.68      185.11     10.60 o 
   2   4  16       66.96       52.78      6.91 o 
   3   4  16      136.97      147.55     10.33 o 
  -3   5  16       23.34       26.45      6.70 o 
  -2   5  16      233.01      233.07     26.74 o 
  -1   5  16      119.00      141.43     16.89 o 
   0   5  16        2.57       -0.85      3.59 o 
   1   5  16      133.42      156.75     10.10 o 
   2   5  16      287.88      279.66     13.48 o 
   3   5  16       19.68       14.72      9.42 o 
  -3   6  16      125.18      157.87     11.03 o 
  -2   6  16       20.16       18.68      7.42 o 
  -1   6  16      110.01       98.55     14.77 o 
   0   6  16       27.23       26.59      5.82 o 
   1   6  16       79.37       81.83      7.95 o 
   2   6  16       25.65       29.80      6.54 o 
   3   6  16      109.23      134.73     12.43 o 
  -3   7  16       14.30       17.33      6.65 o 
  -2   7  16      117.20      124.74     12.09 o 
  -1   7  16      956.47      948.97     54.63 o 
   0   7  16       82.66       72.48      7.71 o 
   1   7  16      938.89      895.78     30.71 o 
   2   7  16      119.66      127.13      9.97 o 
   3   7  16        8.53       14.17      6.13 o 
  -3   8  16      286.87      318.84     16.14 o 
  -2   8  16       29.25       27.98     11.35 o 
  -1   8  16      141.54      155.15     16.97 o 
   0   8  16        0.21       -5.96      5.21 o 
   1   8  16      123.39      146.05     10.58 o 
   2   8  16       31.18       28.62      6.77 o 
   3   8  16      279.57      306.64     18.25 o 
  -2   9  16        3.47       11.52      9.73 o 
  -1   9  16      574.65      597.29     33.50 o 
   0   9  16        0.27        7.75      6.67 o 
   1   9  16      583.92      604.53     23.24 o 
   2   9  16        3.03       -0.35      5.87 o 
  -2  10  16       35.37       32.28     12.01 o 
  -1  10  16      291.45      330.23     66.71 o 
   0  10  16       18.51       17.19      7.59 o 
   1  10  16      272.47      272.34     14.90 o 
   2  10  16       36.72       40.71     10.81 o 
  -1  11  16      390.25      391.69     29.38 o 
   0  11  16        5.64       16.52      7.85 o 
   1  11  16      397.52      397.66     18.47 o 
  -1  12  16      175.63      193.78     16.49 o 
   0  12  16       35.98       54.47     23.33 o 
   1  12  16      196.97      200.09     19.72 o 
   1   0  17      471.57      513.65     19.52 o 
   2   0  17       14.68       18.90      4.74 o 
   3   0  17      592.70      607.97     27.97 o 
  -3   1  17       15.99       25.40     21.54 o 
  -2   1  17       12.12       10.73      4.53 o 
  -1   1  17      748.54      803.16     26.54 o 
   0   1  17        3.84       12.40      5.63 o 
   1   1  17      711.14      729.09     26.02 o 
   2   1  17       11.13        2.08      4.69 o 
   3   1  17       16.40       16.89      8.03 o 
  -3   2  17      268.47      304.31     17.88 o 
  -2   2  17       24.04       20.59      5.58 o 
  -1   2  17      159.74      196.94     32.50 o 
   0   2  17      238.49      235.27     14.78 o 
   1   2  17      170.54      199.59      9.65 o 
   2   2  17       20.56       21.86      5.74 o 
   3   2  17      276.09      286.81     17.87 o 
  -3   3  17       48.14       54.55      7.58 o 
  -2   3  17      127.47      127.45     11.30 o 
  -1   3  17      407.43      428.17     20.75 o 
   0   3  17        6.02        1.69      5.12 o 
   1   3  17      348.21      362.38     16.12 o 
   2   3  17      111.80      128.96      9.49 o 
   3   3  17       42.86       33.30      6.99 o 
  -3   4  17      231.36      242.57     13.44 o 
  -2   4  17       89.87       88.56     10.16 o 
  -1   4  17      643.21      668.38     42.10 o 
   0   4  17      327.00      373.23     15.83 o 
   1   4  17      650.36      671.54     24.02 o 
   2   4  17       76.66       76.86      7.98 o 
   3   4  17      227.23      235.57     13.27 o 
  -3   5  17        6.15       10.29      7.26 o 
  -2   5  17      235.12      263.87     18.20 o 
  -1   5  17       37.42       66.28     12.43 o 
   0   5  17        0.29       -1.51      4.31 o 
   1   5  17       27.77       32.80      6.64 o 
   2   5  17      214.35      220.96     16.59 o 
   3   5  17        5.37       -1.06      5.28 o 
  -3   6  17       73.45       76.55     11.12 o 
  -2   6  17       12.29       12.53      9.37 o 
  -1   6  17       70.12       67.71     13.05 o 
   0   6  17       66.20       84.01      8.33 o 
   1   6  17       55.84       45.11      6.98 o 
   2   6  17        6.80        5.03      5.49 o 
   3   6  17       68.58       68.30      8.90 o 
  -2   7  17      524.72      525.48     38.20 o 
  -1   7  17      107.98       86.06     14.67 o 
   0   7  17      209.47      205.75     17.26 o 
   1   7  17      102.13       87.35      8.72 o 
   2   7  17      554.70      578.46     22.30 o 
  -2   8  17        2.47       -0.26      9.04 o 
  -1   8  17       35.69       33.32     11.62 o 
   0   8  17      275.28      326.07     23.86 o 
   1   8  17       29.24       35.10     10.00 o 
   2   8  17        4.61        8.61      6.14 o 
  -2   9  17      331.51      346.44     28.50 o 
  -1   9  17        0.49       -1.04      8.91 o 
   0   9  17       15.63       14.99      7.76 o 
   1   9  17        0.27        3.61      5.88 o 
   2   9  17      332.74      315.98     16.28 o 
  -1  10  17        4.84        5.92      7.87 o 
   0  10  17      432.90      424.82     38.07 o 
   1  10  17        6.80       11.68      6.50 o 
   0  11  17        0.09       -9.71      6.86 o 
   0   0  18      536.45      534.66     35.63 o 
   1   0  18      195.73      209.40     14.42 o 
   2   0  18       73.90       87.49     14.60 o 
   3   0  18        3.95        8.93      7.50 o 
  -3   1  18       92.87      109.01     11.76 o 
  -2   1  18      334.90      360.57     19.25 o 
  -1   1  18        1.49        8.44      7.27 o 
   0   1  18       37.77       49.39      7.94 o 
   1   1  18        4.23        9.12      4.89 o 
   2   1  18      331.49      365.59     16.28 o 
   3   1  18       88.42       91.57     11.07 o 
  -3   2  18       28.85       30.80      8.52 o 
  -2   2  18       91.75      108.96     10.61 o 
  -1   2  18      230.08      232.05     15.47 o 
   0   2  18      669.76      687.00     30.30 o 
   1   2  18      232.36      258.09     24.35 o 
   2   2  18       81.07       62.45      7.74 o 
   3   2  18       33.70       26.11     16.56 o 
  -2   3  18       74.70      105.05     10.90 o 
  -1   3  18       73.08       94.03     10.34 o 
   0   3  18       36.57       47.14     22.61 o 
   1   3  18       69.25       84.22      9.88 o 
   2   3  18       82.69      107.40      9.21 o 
  -2   4  18       34.82       42.30     11.88 o 
  -1   4  18      107.72      121.20     16.56 o 
   0   4  18      129.14      142.37     12.20 o 
   1   4  18      127.27      142.65     10.09 o 
   2   4  18       23.61       19.79      6.96 o 
  -2   5  18       19.27        7.29      9.37 o 
  -1   5  18      101.44      110.49     15.91 o 
   0   5  18      150.10      151.06     18.32 o 
   1   5  18       80.08       83.71      8.48 o 
   2   5  18       35.33       27.65      6.47 o 
  -2   6  18       24.87       34.36     11.68 o 
  -1   6  18       88.59       55.34     13.08 o 
   0   6  18      500.85      496.49     35.07 o 
   1   6  18      105.15       77.92      8.35 o 
   2   6  18       22.92       31.49      7.02 o 
  -2   7  18       47.64       55.86     13.76 o 
  -1   7  18      237.21      254.62     23.91 o 
   0   7  18       15.70       14.32     12.64 o 
   1   7  18      258.55      278.82     14.57 o 
   2   7  18       57.10       74.08      8.83 o 
  -1   8  18       60.00       69.27     14.80 o 
   0   8  18       27.52       29.23      8.43 o 
   1   8  18       48.54       72.47      8.89 o 
  -1   9  18      350.20      298.87     27.49 o 
   0   9  18      226.34      228.71     31.32 o 
   1   9  18      325.94      335.99     16.66 o 
   1   0  19       88.78      102.57     22.53 o 
   2   0  19      299.07      332.97     19.36 o 
  -2   1  19       29.30       62.02     12.20 o 
  -1   1  19      232.90      247.00     15.79 o 
   0   1  19      605.38      615.83     28.35 o 
   1   1  19      230.01      216.05     21.02 o 
   2   1  19       21.55       29.13      8.28 o 
  -2   2  19      292.62      281.27     23.85 o 
  -1   2  19       90.86      116.24     11.47 o 
   0   2  19       12.03       34.54     15.19 o 
   1   2  19       93.53      104.18     15.65 o 
   2   2  19      258.55      254.23     13.82 o 
  -2   3  19        0.36       22.25      9.99 o 
  -1   3  19       46.81       55.84      9.30 o 
   0   3  19      244.19      284.66     17.32 o 
   1   3  19       61.36       73.47     11.29 o 
   2   3  19        0.83       -1.39      5.49 o 
  -2   4  19       24.81       30.75     11.09 o 
  -1   4  19       48.61       82.58     14.22 o 
   0   4  19       15.99       20.80      7.01 o 
   1   4  19       50.47       51.79     10.93 o 
   2   4  19       11.74       15.23      6.32 o 
  -1   5  19       64.63       40.28     12.30 o 
   0   5  19       49.42       53.16     12.98 o 
   1   5  19       86.49       70.42      9.88 o 
  -1   6  19      159.39      153.57     20.11 o 
   0   6  19      136.55      142.47     18.48 o 
   1   6  19      187.43      199.08     12.44 o 
   0   7  19       22.28       33.48     11.55 o 
   0   0  20       50.56       78.18     14.02 o 
   1   0  20      289.45      321.94     19.05 o 
  -1   1  20       59.46       93.91     26.00 o 
   0   1  20       22.03       23.02      9.03 o 
   1   1  20       55.17       54.11     13.70 o 
  -1   2  20       79.92      113.53     11.81 o 
   0   2  20       60.02       78.37     10.22 o 
   1   2  20       72.43       99.27     15.84 o 
  -1   3  20       27.52       44.22     12.20 o 
   0   3  20      137.80      140.78     12.63 o 
   1   3  20       25.96       47.50     12.33 o 
   0   4  20       34.72       35.59     11.81 o 
                                                 
